# Supplementary material for: Alphafuser: a parsimonious approach to predicting higher-order protein complexes
Source: Acta Crystallogr D Struct Biol. 2026 Apr 23;82(Pt 5):421–33. doi: 10.1107/S2059798326003013 (PMC13133988; doi:10.1107/S2059798326003013)
Supplement: Supplementary file 2 [file d-82-00421-sup2.xlsx]

## Sheet: Gynoecium
complex_name	iptm	status
P17839_O22456	0.418	DONE
P17839_Q6S592	0.11	DONE
P17839_Q9C9L2	0.135	DONE
P17839_O81313	0.49	DONE
P17839_Q9MAN1	0.29	DONE
Q940D0_Q8L9Y3	0.493	DONE
P62598_Q8L9Y3	0.516	DONE
Q8L9Y3_O80931	0.254	DONE
Q8L9Y3_P46639	0.215	DONE
Q8L9Y3_Q9FRV4	0.213	DONE
Q8L9Y3_Q9LXD8	0.163	DONE
Q8L9Y3_O81313	0.289	DONE
Q8L9Y3_P46600	0.37	DONE
Q8L9Y3_Q9C616	0.217	DONE
Q8L9Y3_O04292	0.187	DONE
Q8L9Y3_Q8W234	0.226	DONE
Q8L9Y3_Q9FUA4	0.184	DONE
Q8L9Y3_O65517	0.17	DONE
Q8L9Y3_Q9C9L2	0.182	DONE
Q8L9Y3_O22152	0.211	DONE
Q38914_Q8L9Y3	0.171	DONE
Q8L9Y3_Q9FHA7	0.238	DONE
Q8L9Y3_Q9FFX4	0.161	DONE
Q8L9Y3_Q6S592	0.165	DONE
Q8L9Y3_Q9SND4	0.426	DONE
Q8L9Y3_Q6S591	0.268	DONE
Q8L9Y3_Q93WJ9	0.163	DONE
Q8RYC8_Q8L9Y3	0.247	DONE
Q9FGV1_Q8L9Y3	0.213	DONE
Q8L9Y3_O04479	0.364	DONE
Q8L9Y3_Q9SAD4	0.299	DONE
Q8L9Y3_O82166	0.171	DONE
Q8L9Y3_Q8GZ13	0.172	DONE
Q8L9Y3_Q9FYK5	0.188	DONE
Q8L9Y3_Q9MAN1	0.196	DONE
Q8L9Y3_Q9M384	0.236	DONE
Q8L9Y3_Q9STF1	0.317	DONE
O80931_O04479	0.443	DONE
P17839_O80931	0.322	DONE
Q9ZTX9_O80931	0.19	DONE
O80931_Q9XFB1	0.2	DONE
O80931_O81313	0.186	DONE
O80931_Q9C9L2	0.172	DONE
Q9ZWS7_O80931	0.216	DONE
O04479_Q9C616	0.518	DONE
O04479_Q6S592	0.416	DONE
O04479_Q9SAD4	0.13	DONE
O04479_Q9C9L2	0.311	DONE
O04479_Q9MAN1	0.411	DONE
O04479_Q6S591	0.351	DONE
O04479_O81313	0.517	DONE
Q8GZ13_Q9LXD8	0.457	DONE
Q8GZ13_O81313	0.517	DONE
Q8GZ13_Q9FUA4	0.382	DONE
Q8GZ13_Q9FHA7	0.459	DONE
Q8GZ13_Q9SND4	0.479	DONE
Q8GZ13_Q9FRV4	0.2	DONE
P46639_Q9SAD4	0.183	DONE
P46639_Q9SJJ3	0.385	DONE
P46639_Q9LZM8	0.387	DONE
O80931_P46639	0.165	DONE
P46639_Q8W234	0.227	DONE
P46639_Q9SND4	0.469	DONE
Q38897_P46639	0.402	DONE
P46639_Q9FHA7	0.333	DONE
P46639_Q9LXD8	0.382	DONE
P46639_Q93WJ9	0.166	DONE
P46639_Q9C616	0.168	DONE
P46639_Q9C616	0.168	DONE
Q8GZ13_P46639	0.25	DONE
P46639_Q6S591	0.136	DONE
Q8RYC8_P46639	0.206	DONE
P46639_Q9ZSY8	0.388	DONE
Q38914_P46639	0.226	DONE
P46639_O22152	0.239	DONE
P46639_O04292	0.218	DONE
P46639_Q9XFB1	0.189	DONE
P46639_Q9C9L2	0.16	DONE
P46639_Q9M384	0.283	DONE
Q8L925_Q9C616	0.318	DONE
P62598_Q8L925	0.293	DONE
Q8L925_Q93WJ9	0.328	DONE
Q8L925_Q6S592	0.285	DONE
Q8L925_Q6S591	0.294	DONE
Q8L925_Q9MAN1	0.317	DONE
Q8L925_Q9C9L2	0.22	DONE
Q8RYC8_Q8L925	0.218	DONE
Q8L925_O81313	0.254	DONE
Q9FRV4_Q9S851	0.512	DONE
Q9S851_O81313	0.247	DONE
Q9S851_Q9C9L2	0.168	DONE
Q8RYC8_Q9S851	0.346	DONE
P62598_O22152	0.335	DONE
O22152_Q93WJ9	0.324	DONE
O22152_Q9C616	0.319	DONE
O22152_Q9FUY2	0.329	DONE
O22152_Q9MAN1	0.289	DONE
O22152_Q9C9L2	0.313	DONE
O04479_O22152	0.457	DONE
O04017_O22152	0.296	DONE
Q9SAD4_O22152	0.167	DONE
O22152_Q8W234	0.227	DONE
P46639_Q9SA07	0.341	DONE
Q38914_Q9SA07	0.196	DONE
Q9SA07_Q9LXD8	0.341	DONE
Q9SA07_Q6S591	0.172	DONE
Q9SA07_Q9C616	0.187	DONE
Q9SA07_O04292	0.232	DONE
Q9SA07_Q9C9L2	0.141	DONE
Q9SA07_Q9SND4	0.325	DONE
Q9SA07_Q93WJ9	0.326	DONE
Q9SA07_O65517	0.12	DONE
Q9SA07_Q8W234	0.399	DONE
O04479_Q9SA07	0.192	DONE
Q9SA07_O81313	0.398	DONE
Q9SA07_Q9M384	0.396	DONE
Q9SA07_Q9FHA7	0.389	DONE
Q9SA07_P46600	0.316	DONE
Q9SAD4_Q9SA07	0.329	DONE
Q9FHA7_Q9FUA4	0.476	DONE
Q9FHA7_Q6S592	0.146	DONE
Q9FHA7_O81313	0.518	DONE
Q9FHA7_Q9LXD8	0.463	DONE
Q9FHA7_Q9C9L2	0.449	DONE
Q9FHA7_Q9SND4	0.473	DONE
Q9FHA7_O22456	0.224	DONE
Q9FHA7_Q93WJ9	0.214	DONE
Q9FHA7_Q9C616	0.291	DONE
Q9SND4_Q9LXD8	0.47	DONE
Q9SND4_Q9FUA4	0.491	DONE
Q9SND4_Q6S592	0.155	DONE
Q9SND4_O81313	0.513	DONE
Q9SND4_Q9C9L2	0.453	DONE
Q9SND4_O04292	0.212	DONE
Q9SND4_Q9C616	0.283	DONE
Q8RYC8_Q9SND4	0.2	DONE
Q9SND4_P29381	0.316	DONE
Q9SND4_Q6S591	0.126	DONE
Q9SND4_Q9M384	0.193	DONE
Q8RYC8_Q9ZSY8	0.409	DONE
Q9FGV1_Q9ZSY8	0.391	DONE
Q9ZSY8_O81313	0.15	DONE
Q9ZSY8_Q9C9L2	0.376	DONE
P46600_O04292	0.605	DONE
O81313_P46600	0.268	DONE
P46600_Q9C9L2	0.2	DONE
P46600_Q6S592	0.202	DONE
P46600_O65517	0.154	DONE
Q84JS6_Q9SJJ3	0.398	DONE
P46639_Q84JS6	0.292	DONE
Q84JS6_Q8W234	0.283	DONE
Q84JS6_Q9LZM8	0.417	DONE
Q9LXD8_Q84JS6	0.254	DONE
Q9C616_Q84JS6	0.247	DONE
Q84JS6_Q9C9L2	0.14	DONE
Q9SAD4_Q84JS6	0.27	DONE
Q9FUY2_Q8W234	0.408	DONE
Q9FUY2_O04292	0.225	DONE
Q6S591_Q9FUY2	0.2	DONE
Q9FUY2_Q9XFB1	0.313	DONE
O81313_Q9FUY2	0.247	DONE
Q9MAN1_Q6S592	0.204	DONE
Q6S591_Q9MAN1	0.214	DONE
Q9MAN1_Q9XFB1	0.263	DONE
Q9MAN1_Q9C9L2	0.165	DONE
O81313_Q9MAN1	0.198	DONE
Q9C616_Q9SJJ3	0.172	DONE
Q9SJJ3_Q38874	0.374	DONE
O81313_Q9SJJ3	0.282	DONE
Q9C616_Q9SJJ3	0.172	DONE
O04292_Q9SE43	0.698	DONE
Q9SE43_Q9C9L2	0.586	DONE
Q9LZM8_Q38874	0.372	DONE
Q9C616_Q9LZM8	0.166	DONE
O81313_Q9LZM8	0.328	DONE
Q9FGV1_Q9LZM8	0.312	DONE
O22456_Q38836	0.432	DONE
O81313_Q38836	0.461	DONE
Q38836_Q9C9L2	0.292	DONE
Q9SAD4_Q38874	0.274	DONE
Q9C616_Q38874	0.147	DONE
Q38897_Q38874	0.384	DONE
P46639_Q38874	0.389	DONE
Q9LXD8_Q38874	0.246	DONE
P46600_Q38874	0.235	DONE
Q93WJ9_Q38874	0.161	DONE
Q9MAN1_Q38874	0.203	DONE
Q8W234_Q38874	0.211	DONE
Q38874_Q9C9L2	0.154	DONE
Q9SND4_Q38874	0.317	DONE
Q9FHA7_Q38874	0.202	DONE
P62598_Q38874	0.182	DONE
Q38914_Q9SB92	0.3	DONE
P62598_Q9SB92	0.191	DONE
P46639_Q9SB92	0.297	DONE
Q9FRV4_Q9SB92	0.277	DONE
Q9SAD4_Q9SB92	0.251	DONE
O22152_Q9SB92	0.27	DONE
O82166_Q9SB92	0.257	DONE
Q9FHA7_Q9SB92	0.313	DONE
Q9SND4_Q9SB92	0.341	DONE
Q9LXD8_Q9SB92	0.353	DONE
Q6S591_Q9SB92	0.245	DONE
Q93WJ9_Q9SB92	0.263	DONE
Q9C616_Q9SB92	0.307	DONE
Q9MAN1_Q9SB92	0.318	DONE
O04292_Q9SB92	0.217	DONE
Q8W234_Q9SB92	0.214	DONE
O65517_Q9SB92	0.203	DONE
Q9SB92_Q9XFB1	0.252	DONE
P46600_Q9SB92	0.311	DONE
O22456_Q9SB92	0.292	DONE
Q84WU6_Q9SB92	0.291	DONE
Q9C9L2_Q9SB92	0.179	DONE
Q9M268_Q9SB92	0.386	DONE
Q8L925_Q9SB92	0.387	DONE
O04479_Q9SB92	0.54	DONE
Q9M384_Q9SB92	0.198	DONE
Q8GZ13_Q9SB92	0.259	DONE
O80931_Q9SB92	0.249	DONE
O23661_Q9SB92	0.186	DONE
P62598_Q9XFB1	0.193	DONE
Q9C616_Q9XFB1	0.298	DONE
Q9C9L2_Q9XFB1	0.151	DONE
Q9SAD4_Q9XFB1	0.164	DONE
Q940D0_Q9XFB1	0.196	DONE
Q93WJ9_Q9XFB1	0.288	DONE
Q6S592_Q9XFB1	0.26	DONE
Q9FUA4_Q9XFB1	0.174	DONE
Q9LXD8_Q9XFB1	0.217	DONE
Q6S591_Q9XFB1	0.261	DONE
Q8W234_Q9XFB1	0.238	DONE
O04479_Q9XFB1	0.223	DONE
Q9FRV4_Q9XFB1	0.29	DONE
O81313_Q9XFB1	0.252	DONE
Q9M384_Q8W234	0.336	DONE
O82166_Q9M384	0.173	DONE
O81313_Q9M384	0.225	DONE
Q9M384_Q9C9L2	0.251	DONE
O22456_P29385	0.438	DONE
Q940D0_P29385	0.232	DONE
Q9FFX4_P29385	0.123	DONE
Q9SVY1_P29385	0.156	DONE
Q6S592_P29385	0.243	DONE
Q52QU2_P29385	0.146	DONE
P29385_Q9FUA4	0.162	DONE
P29385_Q9LQZ5	0.221	DONE
P29385_Q8GZA8	0.124	DONE
Q9FYK5_P29385	0.141	DONE
O81313_P29385	0.462	DONE
Q38876_O22456	0.49	DONE
Q38876_O81313	0.307	DONE
Q38876_Q9C9L2	0.138	DONE
O82166_Q6S592	0.276	DONE
O82166_Q9C9L2	0.206	DONE
O82166_O81313	0.14	DONE
O81313_Q9FUA4	0.541	DONE
Q9LXD8_Q9FUA4	0.477	DONE
O81313_Q9STF1	0.139	DONE
Q9STF1_Q9LQZ5	0.271	DONE
Q9FHA2_O81313	0.517	DONE
Q9FHA2_Q9C9L2	0.315	DONE
Q9FHA2_Q84JS6	0.379	DONE
Q9FHA2_Q9SIG8	0.302	DONE
Q9FHA2_P46600	0.249	DONE
Q84WU6_O81313	0.26	DONE
Q84WU6_Q9C9L2	0.178	DONE
Q84WU6_Q8RYC8	0.259	DONE
Q84WU6_Q9M384	0.234	DONE
P62598_O81313	0.173	DONE
P62598_Q9C9L2	0.167	DONE
O81313_Q9M268	0.242	DONE
O22152_Q9M268	0.284	DONE
O81313_P29381	0.472	DONE
Q6S592_P29381	0.128	DONE
O22456_P29381	0.44	DONE
P46639_P29381	0.172	DONE
P29381_Q9C9L2	0.138	DONE
P29381_Q38836	0.403	DONE
O82798_Q9C9L2	0.222	DONE
O82798_O81313	0.191	DONE
O82798_P46600	0.149	DONE
O04017_Q9C9L2	0.179	DONE
Q9LXD8_Q9C9L2	0.446	DONE
Q6J9Q2_Q9C9L2	0.198	DONE
O81313_Q6J9Q2	0.226	DONE
P46639_Q6J9Q2	0.201	DONE
Q940D0_P93024	0.206	DONE
Q9FRV4_Q52QU2	0.216	DONE
Q9FRV4_Q9LQZ5	0.403	DONE
Q9FRV4_O81313	0.205	DONE
Q940D0_Q9FRV4	0.227	DONE
Q9FRV4_Q9FFX4	0.18	DONE
Q9FRV4_Q6S592	0.18	DONE
Q9FRV4_Q9FUA4	0.224	DONE
Q9FRV4_Q8GZA8	0.356	DONE
Q9FRV4_Q9SVY1	0.338	DONE
Q9FRV4_Q9C9L2	0.155	DONE
Q9FGV1_Q9FRV4	0.294	DONE
Q7G8V2_Q9FRV4	0.276	DONE
Q9FRV4_Q9C616	0.241	DONE
Q9LS06_Q84WU6	0.339	DONE
Q9LS06_O80931	0.16	DONE
Q9LS06_P46639	0.183	DONE
Q9LS06_Q9SAD4	0.167	DONE
Q9LS06_O22152	0.205	DONE
Q9LS06_O82166	0.166	DONE
Q9LS06_Q9LXD8	0.171	DONE
Q9LS06_Q93WJ9	0.191	DONE
Q9LS06_Q9C616	0.194	DONE
Q9LS06_O04292	0.189	DONE
Q9LS06_Q9C9L2	0.164	DONE
O80931_Q9C616	0.146	DONE
Q8GZ13_Q9C616	0.142	DONE
Q9SAD4_Q9C616	0.214	DONE
Q93WJ9_Q9C616	0.175	DONE
Q9C616_O04292	0.209	DONE
Q9C616_O65517	0.181	DONE
Q9C616_Q9C9L2	0.185	DONE
Q9LXD8_Q9C616	0.227	DONE
Q9C616_Q9MAN1	0.232	DONE
Q7G8V2_Q9SX27	0.174	DONE
Q9SX27_P29381	0.286	DONE
Q38897_O81313	0.42	DONE
O81313_O82799	0.276	DONE
O81313_O04291	0.242	DONE
Q8L7G0_Q9C9L2	0.206	DONE
Q9SAD4_Q9C9L2	0.171	DONE
P46639_O23661	0.194	DONE
Q8RYC8_Q9C9L2	0.21	DONE
P17839_O22456_Q9C9L2		POISONED
P17839_Q9MAN1_O22456		POISONED
P17839_O81313_O22456		POISONED
P17839_Q6S592_O22456		POISONED
P17839_O80931_O22456		POISONED
P17839_Q38876_O22456		POISONED
P17839_O22456_P29381		POISONED
P17839_Q9FHA7_O22456		POISONED
P17839_O22456_Q38836		POISONED
P17839_O22456_P29385		POISONED
P17839_O22456_Q9SB92		POISONED
P17839_Q6S592_Q9C9L2		POISONED
P17839_Q9MAN1_Q6S592		POISONED
P17839_O81313_Q6S592		POISONED
P17839_O80931_Q6S592		POISONED
P17839_O82166_Q6S592		POISONED
P17839_Q6S592_P29381		POISONED
P17839_Q9FRV4_Q6S592		POISONED
P17839_Q8L925_Q6S592		POISONED
P17839_Q6S592_Q9XFB1		POISONED
P17839_P46600_Q6S592		POISONED
P17839_Q8L9Y3_Q6S592		POISONED
P17839_O04479_Q6S592		POISONED
P17839_Q9SND4_Q6S592		POISONED
P17839_Q9FHA7_Q6S592		POISONED
P17839_Q6S592_P29385		POISONED
P17839_Q9MAN1_Q9C9L2		POISONED
P17839_O81313_Q9C9L2		POISONED
P17839_O80931_Q9C9L2		POISONED
P17839_Q8RYC8_Q9C9L2		POISONED
P17839_Q38876_Q9C9L2		POISONED
P17839_P29381_Q9C9L2		POISONED
P17839_Q9SA07_Q9C9L2		POISONED
P17839_Q8L925_Q9C9L2		POISONED
P17839_Q9C616_Q9C9L2		POISONED
P17839_Q9FHA2_Q9C9L2		POISONED
P17839_Q9FHA7_Q9C9L2		POISONED
P17839_Q9S851_Q9C9L2		POISONED
P17839_Q9ZSY8_Q9C9L2		POISONED
P17839_Q9C9L2_Q9SB92		POISONED
P17839_Q38874_Q9C9L2		POISONED
P17839_Q8L9Y3_Q9C9L2		POISONED
P17839_O04479_Q9C9L2		POISONED
P17839_Q9LS06_Q9C9L2		POISONED
P17839_P46639_Q9C9L2		POISONED
P17839_Q84WU6_Q9C9L2		POISONED
P17839_O22152_Q9C9L2		POISONED
P17839_Q84JS6_Q9C9L2		POISONED
P17839_O82798_Q9C9L2		POISONED
P17839_Q38836_Q9C9L2		POISONED
P17839_Q9SND4_Q9C9L2		POISONED
P17839_P46600_Q9C9L2		POISONED
P17839_Q9SE43_Q9C9L2	0.485	DONE
P17839_O82166_Q9C9L2		POISONED
P17839_Q9M384_Q9C9L2		POISONED
P17839_Q8L7G0_Q9C9L2		POISONED
P17839_Q9LXD8_Q9C9L2		POISONED
P17839_P62598_Q9C9L2		POISONED
P17839_Q9FRV4_Q9C9L2		POISONED
P17839_O04017_Q9C9L2		POISONED
P17839_Q9C9L2_Q9XFB1		POISONED
P17839_Q6J9Q2_Q9C9L2		POISONED
P17839_Q9SAD4_Q9C9L2		POISONED
P17839_O81313_Q9MAN1		POISONED
P17839_O80931_O81313		POISONED
P17839_Q38876_O81313		POISONED
P17839_O81313_P29381		POISONED
P17839_Q9SA07_O81313		POISONED
P17839_O81313_O04291		POISONED
P17839_Q9FHA2_O81313	0.298	DONE
P17839_Q8L925_O81313		POISONED
P17839_Q9FHA7_O81313	0.299	DONE
P17839_Q8GZ13_O81313	0.326	DONE
P17839_O81313_P29385		POISONED
P17839_O81313_Q9STF1		POISONED
P17839_Q9S851_O81313		POISONED
P17839_Q9ZSY8_O81313		POISONED
P17839_O81313_Q9SJJ3		POISONED
P17839_Q8L9Y3_O81313		POISONED
P17839_O04479_O81313	0.399	DONE
P17839_O81313_O82799		POISONED
P17839_Q84WU6_O81313		POISONED
P17839_O81313_Q9M268		POISONED
P17839_O81313_Q38836		POISONED
P17839_O82798_O81313		POISONED
P17839_O81313_Q9FUA4	0.311	DONE
P17839_O81313_Q9LZM8		POISONED
P17839_Q9SND4_O81313	0.296	DONE
P17839_O81313_P46600		POISONED
P17839_O82166_O81313		POISONED
P17839_O81313_Q9FUY2		POISONED
P17839_O81313_Q9M384		POISONED
P17839_P62598_O81313		POISONED
P17839_Q9FRV4_O81313		POISONED
P17839_O81313_Q9XFB1		POISONED
P17839_O81313_Q6J9Q2		POISONED
P17839_Q38897_O81313		POISONED
P17839_O80931_Q9MAN1		POISONED
P17839_Q6S591_Q9MAN1		POISONED
P17839_O22152_Q9MAN1		POISONED
P17839_Q8L925_Q9MAN1		POISONED
P17839_Q9MAN1_Q9XFB1		POISONED
P17839_O04479_Q9MAN1		POISONED
P17839_Q9MAN1_Q9SB92		POISONED
P17839_Q9MAN1_Q38874		POISONED
P17839_Q9C616_Q9MAN1		POISONED
P17839_Q8L9Y3_Q9MAN1		POISONED
Q940D0_Q8L9Y3_Q9XFB1		POISONED
Q940D0_Q8L9Y3_Q9FRV4		POISONED
Q940D0_Q8L9Y3_P29385		POISONED
Q940D0_Q8L9Y3_P93024		POISONED
Q940D0_Q8L9Y3_Q9C9L2		POISONED
Q940D0_Q8L9Y3_O04292		POISONED
Q940D0_Q8L9Y3_Q9FYK5		POISONED
Q940D0_Q8L9Y3_Q9C616		POISONED
Q940D0_Q8L9Y3_O65517		POISONED
Q9FGV1_Q940D0_Q8L9Y3		POISONED
Q940D0_Q8L9Y3_Q9FHA7		POISONED
Q38914_Q940D0_Q8L9Y3		POISONED
Q940D0_Q8L9Y3_Q8GZ13		POISONED
Q8RYC8_Q940D0_Q8L9Y3		POISONED
Q940D0_Q8L9Y3_Q6S591		POISONED
Q940D0_Q8L9Y3_Q9STF1		POISONED
Q940D0_Q8L9Y3_O04479		POISONED
Q940D0_Q8L9Y3_P46639		POISONED
Q940D0_Q8L9Y3_O81313		POISONED
Q940D0_Q8L9Y3_O22152		POISONED
Q940D0_Q8L9Y3_Q9FUA4		POISONED
Q940D0_Q8L9Y3_Q9SND4		POISONED
Q940D0_Q8L9Y3_Q9FFX4		POISONED
Q940D0_Q8L9Y3_P46600		POISONED
Q940D0_Q8L9Y3_O82166		POISONED
Q940D0_Q8L9Y3_Q9MAN1		POISONED
Q940D0_Q8L9Y3_Q9M384		POISONED
Q940D0_Q8L9Y3_Q9LXD8		POISONED
Q940D0_P62598_Q8L9Y3	0.287	DONE
Q940D0_Q8L9Y3_Q6S592		POISONED
Q940D0_Q8L9Y3_Q93WJ9		POISONED
Q940D0_Q8L9Y3_Q8W234		POISONED
Q940D0_Q8L9Y3_O80931		POISONED
Q940D0_Q8L9Y3_Q9SAD4		POISONED
P62598_Q8L9Y3_Q9C9L2	0.354	DONE
P62598_Q8L9Y3_O81313	0.379	DONE
P62598_Q8L9Y3_Q9XFB1	0.396	DONE
P62598_Q8L9Y3_Q38874	0.352	DONE
P62598_Q8L9Y3_O22152	0.402	DONE
P62598_Q8L9Y3_Q9SB92	0.341	DONE
P62598_Q8L9Y3_Q8L925	0.414	DONE
P62598_Q8L9Y3_O04292	0.313	DONE
P62598_Q8L9Y3_Q9FYK5	0.338	DONE
P62598_Q8L9Y3_Q9C616	0.329	DONE
P62598_Q8L9Y3_O65517	0.348	DONE
Q9FGV1_P62598_Q8L9Y3	0.274	DONE
P62598_Q8L9Y3_Q9FHA7	0.376	DONE
Q38914_P62598_Q8L9Y3	0.299	DONE
P62598_Q8L9Y3_Q8GZ13	0.369	DONE
Q8RYC8_P62598_Q8L9Y3	0.298	DONE
P62598_Q8L9Y3_Q6S591	0.386	DONE
P62598_Q8L9Y3_Q9STF1	0.491	DONE
P62598_Q8L9Y3_O04479	0.359	DONE
P62598_Q8L9Y3_P46639	0.349	DONE
P62598_Q8L9Y3_Q9FUA4	0.335	DONE
P62598_Q8L9Y3_Q9SND4	0.361	DONE
P62598_Q8L9Y3_Q9FFX4	0.39	DONE
P62598_Q8L9Y3_P46600	0.348	DONE
P62598_Q8L9Y3_O82166	0.364	DONE
P62598_Q8L9Y3_Q9MAN1	0.324	DONE
P62598_Q8L9Y3_Q9M384	0.303	DONE
P62598_Q8L9Y3_Q9LXD8	0.37	DONE
P62598_Q8L9Y3_Q9FRV4	0.334	DONE
P62598_Q8L9Y3_Q6S592	0.403	DONE
P62598_Q8L9Y3_Q93WJ9	0.332	DONE
P62598_Q8L9Y3_Q8W234	0.29	DONE
P62598_Q8L9Y3_O80931	0.335	DONE
P62598_Q8L9Y3_Q9SAD4	0.338	DONE
Q8L9Y3_O80931_Q9C9L2		POISONED
Q8L9Y3_O80931_O04292		POISONED
Q8L9Y3_O80931_Q9FYK5		POISONED
Q8L9Y3_O80931_Q9C616		POISONED
Q8L9Y3_O80931_O65517		POISONED
Q9FGV1_Q8L9Y3_O80931		POISONED
Q8L9Y3_O80931_Q9FHA7		POISONED
Q38914_Q8L9Y3_O80931		POISONED
Q8L9Y3_O80931_Q8GZ13		POISONED
Q8RYC8_Q8L9Y3_O80931		POISONED
Q8L9Y3_O80931_Q6S591		POISONED
Q8L9Y3_O80931_Q9STF1		POISONED
Q8L9Y3_O80931_O04479		POISONED
Q8L9Y3_O80931_P46639		POISONED
Q8L9Y3_O80931_O81313		POISONED
Q8L9Y3_O80931_O22152		POISONED
Q8L9Y3_O80931_Q9FUA4		POISONED
Q8L9Y3_O80931_Q9SND4		POISONED
Q8L9Y3_O80931_Q9FFX4		POISONED
Q8L9Y3_O80931_P46600		POISONED
Q8L9Y3_O80931_O82166		POISONED
Q8L9Y3_O80931_Q9MAN1		POISONED
Q8L9Y3_O80931_Q9M384		POISONED
Q8L9Y3_O80931_Q9LXD8		POISONED
Q8L9Y3_O80931_Q9FRV4		POISONED
Q8L9Y3_O80931_Q6S592		POISONED
Q8L9Y3_O80931_Q93WJ9		POISONED
Q8L9Y3_O80931_Q8W234		POISONED
Q8L9Y3_O80931_Q9SAD4		POISONED
P17839_Q8L9Y3_O80931		POISONED
Q8L9Y3_Q9ZWS7_O80931		POISONED
Q8L9Y3_O80931_Q9XFB1		POISONED
Q9ZTX9_Q8L9Y3_O80931		POISONED
Q9LS06_Q8L9Y3_O80931		POISONED
Q8L9Y3_O80931_Q9SB92		POISONED
Q8L9Y3_P46639_Q9C9L2		POISONED
Q8L9Y3_P46639_O04292		POISONED
Q8L9Y3_P46639_Q9FYK5		POISONED
Q8L9Y3_P46639_Q9C616		POISONED
Q8L9Y3_P46639_O65517		POISONED
Q9FGV1_Q8L9Y3_P46639		POISONED
Q8L9Y3_P46639_Q9FHA7		POISONED
Q38914_Q8L9Y3_P46639		POISONED
Q8L9Y3_Q8GZ13_P46639		POISONED
Q8RYC8_Q8L9Y3_P46639		POISONED
Q8L9Y3_P46639_Q6S591		POISONED
Q8L9Y3_P46639_Q9STF1		POISONED
Q8L9Y3_O04479_P46639		POISONED
Q8L9Y3_P46639_O81313		POISONED
Q8L9Y3_P46639_O22152		POISONED
Q8L9Y3_P46639_Q9FUA4		POISONED
Q8L9Y3_P46639_Q9SND4		POISONED
Q8L9Y3_P46639_Q9FFX4		POISONED
Q8L9Y3_P46639_P46600		POISONED
Q8L9Y3_P46639_O82166		POISONED
Q8L9Y3_P46639_Q9MAN1		POISONED
Q8L9Y3_P46639_Q9M384		POISONED
Q8L9Y3_P46639_Q9LXD8		POISONED
Q8L9Y3_P46639_Q9FRV4		POISONED
Q8L9Y3_P46639_Q6S592		POISONED
Q8L9Y3_P46639_Q93WJ9		POISONED
Q8L9Y3_P46639_Q8W234		POISONED
Q8L9Y3_P46639_Q9SAD4		POISONED
Q8L9Y3_P46639_Q9LZM8		POISONED
Q8L9Y3_P46639_Q9C616		POISONED
Q8L9Y3_P46639_Q9ZSY8		POISONED
Q8L9Y3_P46639_Q9SJJ3		POISONED
Q8L9Y3_P46639_Q9XFB1		POISONED
Q8L9Y3_Q38897_P46639		POISONED
Q8L9Y3_P46639_P29381		POISONED
Q8L9Y3_P46639_Q9SA07		POISONED
Q8L9Y3_P46639_Q84JS6		POISONED
Q8L9Y3_P46639_O23661		POISONED
Q8L9Y3_P46639_Q9SB92		POISONED
Q8L9Y3_P46639_Q38874		POISONED
Q8L9Y3_P46639_Q6J9Q2		POISONED
Q9LS06_Q8L9Y3_P46639		POISONED
Q8L9Y3_Q9FRV4_Q9C9L2		POISONED
Q8L9Y3_Q9FRV4_O04292		POISONED
Q8L9Y3_Q9FRV4_Q9FYK5		POISONED
Q8L9Y3_Q9FRV4_Q9C616		POISONED
Q8L9Y3_Q9FRV4_O65517		POISONED
Q9FGV1_Q8L9Y3_Q9FRV4		POISONED
Q8L9Y3_Q9FRV4_Q9FHA7		POISONED
Q38914_Q8L9Y3_Q9FRV4		POISONED
Q8L9Y3_Q8GZ13_Q9FRV4		POISONED
Q8RYC8_Q8L9Y3_Q9FRV4		POISONED
Q8L9Y3_Q9FRV4_Q6S591		POISONED
Q8L9Y3_Q9FRV4_Q9STF1		POISONED
Q8L9Y3_O04479_Q9FRV4		POISONED
Q8L9Y3_Q9FRV4_O81313		POISONED
Q8L9Y3_Q9FRV4_O22152		POISONED
Q8L9Y3_Q9FRV4_Q9FUA4		POISONED
Q8L9Y3_Q9FRV4_Q9SND4		POISONED
Q8L9Y3_Q9FRV4_Q9FFX4		POISONED
Q8L9Y3_Q9FRV4_P46600		POISONED
Q8L9Y3_Q9FRV4_O82166		POISONED
Q8L9Y3_Q9FRV4_Q9MAN1		POISONED
Q8L9Y3_Q9FRV4_Q9M384		POISONED
Q8L9Y3_Q9FRV4_Q9LXD8		POISONED
Q8L9Y3_Q9FRV4_Q6S592		POISONED
Q8L9Y3_Q9FRV4_Q93WJ9		POISONED
Q8L9Y3_Q9FRV4_Q8W234		POISONED
Q8L9Y3_Q9FRV4_Q9SAD4		POISONED
Q8L9Y3_Q9FRV4_Q9SVY1		POISONED
Q8L9Y3_Q9FRV4_Q52QU2		POISONED
Q8L9Y3_Q9FRV4_Q8GZA8		POISONED
Q8L9Y3_Q7G8V2_Q9FRV4		POISONED
Q8L9Y3_Q9FRV4_Q9LQZ5		POISONED
Q8L9Y3_Q9FRV4_Q9XFB1		POISONED
Q8L9Y3_Q9FRV4_Q9S851	0.313	DONE
Q8L9Y3_Q9FRV4_Q9SB92		POISONED
Q8L9Y3_Q9LXD8_Q9C9L2		POISONED
Q8L9Y3_Q9LXD8_O04292		POISONED
Q8L9Y3_Q9FYK5_Q9LXD8		POISONED
Q8L9Y3_Q9LXD8_Q9C616		POISONED
Q8L9Y3_Q9LXD8_O65517		POISONED
Q9FGV1_Q8L9Y3_Q9LXD8		POISONED
Q8L9Y3_Q9FHA7_Q9LXD8		POISONED
Q38914_Q8L9Y3_Q9LXD8		POISONED
Q8L9Y3_Q8GZ13_Q9LXD8		POISONED
Q8RYC8_Q8L9Y3_Q9LXD8		POISONED
Q8L9Y3_Q9LXD8_Q6S591		POISONED
Q8L9Y3_Q9LXD8_Q9STF1		POISONED
Q8L9Y3_O04479_Q9LXD8		POISONED
Q8L9Y3_Q9LXD8_O81313		POISONED
Q8L9Y3_O22152_Q9LXD8		POISONED
Q8L9Y3_Q9LXD8_Q9FUA4		POISONED
Q8L9Y3_Q9SND4_Q9LXD8		POISONED
Q8L9Y3_Q9LXD8_Q9FFX4		POISONED
Q8L9Y3_Q9LXD8_P46600		POISONED
Q8L9Y3_O82166_Q9LXD8		POISONED
Q8L9Y3_Q9LXD8_Q9MAN1		POISONED
Q8L9Y3_Q9LXD8_Q9M384		POISONED
Q8L9Y3_Q9LXD8_Q6S592		POISONED
Q8L9Y3_Q9LXD8_Q93WJ9		POISONED
Q8L9Y3_Q9LXD8_Q8W234		POISONED
Q8L9Y3_Q9SAD4_Q9LXD8		POISONED
Q8L9Y3_Q9SA07_Q9LXD8		POISONED
Q8L9Y3_Q9LXD8_Q84JS6		POISONED
Q8L9Y3_Q9LXD8_Q9SB92		POISONED
Q8L9Y3_Q9LXD8_Q9XFB1		POISONED
Q8L9Y3_Q9LXD8_Q38874		POISONED
Q9LS06_Q8L9Y3_Q9LXD8		POISONED
Q8L9Y3_O81313_Q9C9L2		POISONED
Q8L9Y3_O81313_O04292		POISONED
Q8L9Y3_Q9FYK5_O81313		POISONED
Q8L9Y3_O81313_Q9C616		POISONED
Q8L9Y3_O81313_O65517		POISONED
Q9FGV1_Q8L9Y3_O81313		POISONED
Q8L9Y3_Q9FHA7_O81313	0.301	DONE
Q38914_Q8L9Y3_O81313		POISONED
Q8L9Y3_Q8GZ13_O81313	0.28	DONE
Q8RYC8_Q8L9Y3_O81313		POISONED
Q8L9Y3_O81313_Q6S591		POISONED
Q8L9Y3_O81313_Q9STF1		POISONED
Q8L9Y3_O04479_O81313	0.298	DONE
Q8L9Y3_O22152_O81313		POISONED
Q8L9Y3_O81313_Q9FUA4	0.309	DONE
Q8L9Y3_Q9SND4_O81313	0.388	DONE
Q8L9Y3_O81313_Q9FFX4		POISONED
Q8L9Y3_O81313_P46600		POISONED
Q8L9Y3_O82166_O81313		POISONED
Q8L9Y3_O81313_Q9MAN1		POISONED
Q8L9Y3_O81313_Q9M384		POISONED
Q8L9Y3_O81313_Q6S592		POISONED
Q8L9Y3_O81313_Q93WJ9		POISONED
Q8L9Y3_O81313_Q8W234		POISONED
Q8L9Y3_Q9SAD4_O81313		POISONED
Q8L9Y3_Q38876_O81313		POISONED
Q8L9Y3_O81313_P29381		POISONED
Q8L9Y3_Q9SA07_O81313		POISONED
Q8L9Y3_O81313_O04291		POISONED
Q9FHA2_Q8L9Y3_O81313	0.278	DONE
Q8L9Y3_Q8L925_O81313		POISONED
Q8L9Y3_O81313_P29385		POISONED
Q8L9Y3_Q9S851_O81313		POISONED
Q8L9Y3_Q9ZSY8_O81313		POISONED
Q8L9Y3_O81313_Q9SJJ3		POISONED
Q8L9Y3_O81313_O82799		POISONED
Q84WU6_Q8L9Y3_O81313		POISONED
Q8L9Y3_O81313_Q9M268		POISONED
Q8L9Y3_O81313_Q38836		POISONED
Q8L9Y3_O82798_O81313		POISONED
Q8L9Y3_O81313_Q9LZM8		POISONED
Q8L9Y3_O81313_Q9FUY2		POISONED
Q8L9Y3_O81313_Q9XFB1		POISONED
Q8L9Y3_O81313_Q6J9Q2		POISONED
Q8L9Y3_Q38897_O81313		POISONED
Q8L9Y3_P46600_Q9C9L2		POISONED
Q8L9Y3_P46600_O04292	0.463	DONE
Q8L9Y3_Q9FYK5_P46600		POISONED
Q8L9Y3_P46600_Q9C616		POISONED
Q8L9Y3_P46600_O65517		POISONED
Q9FGV1_Q8L9Y3_P46600		POISONED
Q8L9Y3_Q9FHA7_P46600		POISONED
Q38914_Q8L9Y3_P46600		POISONED
Q8L9Y3_Q8GZ13_P46600		POISONED
Q8RYC8_Q8L9Y3_P46600		POISONED
Q8L9Y3_P46600_Q6S591		POISONED
Q8L9Y3_P46600_Q9STF1		POISONED
Q8L9Y3_O04479_P46600		POISONED
Q8L9Y3_O22152_P46600		POISONED
Q8L9Y3_P46600_Q9FUA4		POISONED
Q8L9Y3_Q9SND4_P46600		POISONED
Q8L9Y3_P46600_Q9FFX4		POISONED
Q8L9Y3_O82166_P46600		POISONED
Q8L9Y3_P46600_Q9MAN1		POISONED
Q8L9Y3_P46600_Q9M384		POISONED
Q8L9Y3_P46600_Q6S592		POISONED
Q8L9Y3_P46600_Q93WJ9		POISONED
Q8L9Y3_P46600_Q8W234		POISONED
Q8L9Y3_Q9SAD4_P46600		POISONED
Q8L9Y3_P46600_Q38874		POISONED
Q8L9Y3_Q9SA07_P46600		POISONED
Q8L9Y3_O82798_P46600		POISONED
Q8L9Y3_P46600_Q9SB92		POISONED
Q9FHA2_Q8L9Y3_P46600		POISONED
Q8L9Y3_Q9C616_Q9C9L2		POISONED
Q8L9Y3_Q9C616_O04292		POISONED
Q8L9Y3_Q9FYK5_Q9C616		POISONED
Q8L9Y3_Q9C616_O65517		POISONED
Q9FGV1_Q8L9Y3_Q9C616		POISONED
Q8L9Y3_Q9FHA7_Q9C616		POISONED
Q38914_Q8L9Y3_Q9C616		POISONED
Q8L9Y3_Q8GZ13_Q9C616		POISONED
Q8RYC8_Q8L9Y3_Q9C616		POISONED
Q8L9Y3_Q6S591_Q9C616		POISONED
Q8L9Y3_Q9C616_Q9STF1		POISONED
Q8L9Y3_O04479_Q9C616	0.261	DONE
Q8L9Y3_O22152_Q9C616		POISONED
Q8L9Y3_Q9C616_Q9FUA4		POISONED
Q8L9Y3_Q9SND4_Q9C616		POISONED
Q8L9Y3_Q9C616_Q9FFX4		POISONED
Q8L9Y3_O82166_Q9C616		POISONED
Q8L9Y3_Q9C616_Q9MAN1		POISONED
Q8L9Y3_Q9C616_Q9M384		POISONED
Q8L9Y3_Q9C616_Q6S592		POISONED
Q8L9Y3_Q93WJ9_Q9C616		POISONED
Q8L9Y3_Q9C616_Q8W234		POISONED
Q8L9Y3_Q9SAD4_Q9C616		POISONED
Q8L9Y3_Q8L925_Q9C616		POISONED
Q8L9Y3_Q9SA07_Q9C616		POISONED
Q8L9Y3_Q9C616_Q84JS6		POISONED
Q8L9Y3_Q9C616_Q9SB92		POISONED
Q8L9Y3_Q9C616_Q9XFB1		POISONED
Q8L9Y3_Q9C616_Q38874		POISONED
Q8L9Y3_Q9C616_Q9SJJ3		POISONED
Q9LS06_Q8L9Y3_Q9C616		POISONED
Q8L9Y3_O04292_Q9C9L2		POISONED
Q8L9Y3_Q9FYK5_O04292		POISONED
Q8L9Y3_O04292_O65517		POISONED
Q9FGV1_Q8L9Y3_O04292		POISONED
Q8L9Y3_Q9FHA7_O04292		POISONED
Q38914_Q8L9Y3_O04292		POISONED
Q8L9Y3_Q8GZ13_O04292		POISONED
Q8RYC8_Q8L9Y3_O04292		POISONED
Q8L9Y3_Q6S591_O04292		POISONED
Q8L9Y3_O04292_Q9STF1		POISONED
Q8L9Y3_O04479_O04292		POISONED
Q8L9Y3_O22152_O04292		POISONED
Q8L9Y3_O04292_Q9FUA4		POISONED
Q8L9Y3_Q9SND4_O04292		POISONED
Q8L9Y3_Q9FFX4_O04292		POISONED
Q8L9Y3_O82166_O04292		POISONED
Q8L9Y3_Q9MAN1_O04292		POISONED
Q8L9Y3_O04292_Q9M384		POISONED
Q8L9Y3_Q6S592_O04292		POISONED
Q8L9Y3_Q93WJ9_O04292		POISONED
Q8L9Y3_O04292_Q8W234		POISONED
Q8L9Y3_Q9SAD4_O04292		POISONED
Q8L9Y3_O04292_Q9SE43	0.534	DONE
Q8L9Y3_Q9FUY2_O04292		POISONED
Q8L9Y3_Q9SA07_O04292		POISONED
Q8L9Y3_O04292_Q9SB92		POISONED
Q9LS06_Q8L9Y3_O04292		POISONED
Q8L9Y3_Q8W234_Q9C9L2		POISONED
Q8L9Y3_Q9FYK5_Q8W234		POISONED
Q8L9Y3_Q8W234_O65517		POISONED
Q9FGV1_Q8L9Y3_Q8W234		POISONED
Q8L9Y3_Q9FHA7_Q8W234		POISONED
Q38914_Q8L9Y3_Q8W234		POISONED
Q8L9Y3_Q8GZ13_Q8W234		POISONED
Q8RYC8_Q8L9Y3_Q8W234		POISONED
Q8L9Y3_Q6S591_Q8W234		POISONED
Q8L9Y3_Q9STF1_Q8W234		POISONED
Q8L9Y3_O04479_Q8W234		POISONED
Q8L9Y3_O22152_Q8W234		POISONED
Q8L9Y3_Q8W234_Q9FUA4		POISONED
Q8L9Y3_Q9SND4_Q8W234		POISONED
Q8L9Y3_Q9FFX4_Q8W234		POISONED
Q8L9Y3_O82166_Q8W234		POISONED
Q8L9Y3_Q9MAN1_Q8W234		POISONED
Q8L9Y3_Q9M384_Q8W234		POISONED
Q8L9Y3_Q6S592_Q8W234		POISONED
Q8L9Y3_Q93WJ9_Q8W234		POISONED
Q8L9Y3_Q9SAD4_Q8W234		POISONED
Q8L9Y3_Q9FUY2_Q8W234		POISONED
Q8L9Y3_Q9SA07_Q8W234		POISONED
Q8L9Y3_Q84JS6_Q8W234		POISONED
Q8L9Y3_Q8W234_Q9SB92		POISONED
Q8L9Y3_Q8W234_Q9XFB1		POISONED
Q8L9Y3_Q8W234_Q38874		POISONED
Q8L9Y3_Q9FUA4_Q9C9L2		POISONED
Q8L9Y3_Q9FYK5_Q9FUA4		POISONED
Q8L9Y3_Q9FUA4_O65517		POISONED
Q9FGV1_Q8L9Y3_Q9FUA4		POISONED
Q8L9Y3_Q9FHA7_Q9FUA4		POISONED
Q38914_Q8L9Y3_Q9FUA4		POISONED
Q8L9Y3_Q8GZ13_Q9FUA4		POISONED
Q8RYC8_Q8L9Y3_Q9FUA4		POISONED
Q8L9Y3_Q6S591_Q9FUA4		POISONED
Q8L9Y3_Q9STF1_Q9FUA4		POISONED
Q8L9Y3_O04479_Q9FUA4		POISONED
Q8L9Y3_O22152_Q9FUA4		POISONED
Q8L9Y3_Q9SND4_Q9FUA4		POISONED
Q8L9Y3_Q9FFX4_Q9FUA4		POISONED
Q8L9Y3_O82166_Q9FUA4		POISONED
Q8L9Y3_Q9MAN1_Q9FUA4		POISONED
Q8L9Y3_Q9M384_Q9FUA4		POISONED
Q8L9Y3_Q6S592_Q9FUA4		POISONED
Q8L9Y3_Q93WJ9_Q9FUA4		POISONED
Q8L9Y3_Q9SAD4_Q9FUA4		POISONED
Q8L9Y3_Q9FUA4_Q9XFB1		POISONED
Q8L9Y3_P29385_Q9FUA4		POISONED
Q8L9Y3_O65517_Q9C9L2		POISONED
Q8L9Y3_Q9FYK5_O65517		POISONED
Q9FGV1_Q8L9Y3_O65517		POISONED
Q8L9Y3_Q9FHA7_O65517		POISONED
Q38914_Q8L9Y3_O65517		POISONED
Q8L9Y3_Q8GZ13_O65517		POISONED
Q8RYC8_Q8L9Y3_O65517		POISONED
Q8L9Y3_Q6S591_O65517		POISONED
Q8L9Y3_Q9STF1_O65517		POISONED
Q8L9Y3_O04479_O65517		POISONED
Q8L9Y3_O22152_O65517		POISONED
Q8L9Y3_Q9SND4_O65517		POISONED
Q8L9Y3_Q9FFX4_O65517		POISONED
Q8L9Y3_O82166_O65517		POISONED
Q8L9Y3_Q9MAN1_O65517		POISONED
Q8L9Y3_Q9M384_O65517		POISONED
Q8L9Y3_Q6S592_O65517		POISONED
Q8L9Y3_Q93WJ9_O65517		POISONED
Q8L9Y3_Q9SAD4_O65517		POISONED
Q8L9Y3_Q9SA07_O65517		POISONED
Q8L9Y3_O65517_Q9SB92		POISONED
Q8L9Y3_Q9FYK5_Q9C9L2		POISONED
Q9FGV1_Q8L9Y3_Q9C9L2		POISONED
Q8L9Y3_Q9FHA7_Q9C9L2		POISONED
Q38914_Q8L9Y3_Q9C9L2		POISONED
Q8L9Y3_Q8GZ13_Q9C9L2		POISONED
Q8RYC8_Q8L9Y3_Q9C9L2		POISONED
Q8L9Y3_Q6S591_Q9C9L2		POISONED
Q8L9Y3_Q9STF1_Q9C9L2		POISONED
Q8L9Y3_O04479_Q9C9L2		POISONED
Q8L9Y3_O22152_Q9C9L2		POISONED
Q8L9Y3_Q9SND4_Q9C9L2		POISONED
Q8L9Y3_Q9FFX4_Q9C9L2		POISONED
Q8L9Y3_O82166_Q9C9L2		POISONED
Q8L9Y3_Q9MAN1_Q9C9L2		POISONED
Q8L9Y3_Q9M384_Q9C9L2		POISONED
Q8L9Y3_Q6S592_Q9C9L2		POISONED
Q8L9Y3_Q93WJ9_Q9C9L2		POISONED
Q8L9Y3_Q9SAD4_Q9C9L2		POISONED
Q8L9Y3_Q38876_Q9C9L2		POISONED
Q8L9Y3_P29381_Q9C9L2		POISONED
Q8L9Y3_Q9SA07_Q9C9L2		POISONED
Q8L9Y3_Q8L925_Q9C9L2		POISONED
Q9FHA2_Q8L9Y3_Q9C9L2		POISONED
Q8L9Y3_Q9S851_Q9C9L2		POISONED
Q8L9Y3_Q9ZSY8_Q9C9L2		POISONED
Q8L9Y3_Q9C9L2_Q9SB92		POISONED
Q8L9Y3_Q38874_Q9C9L2		POISONED
Q9LS06_Q8L9Y3_Q9C9L2		POISONED
Q84WU6_Q8L9Y3_Q9C9L2		POISONED
Q8L9Y3_Q84JS6_Q9C9L2		POISONED
Q8L9Y3_O82798_Q9C9L2		POISONED
Q8L9Y3_Q38836_Q9C9L2		POISONED
Q8L9Y3_Q9SE43_Q9C9L2	0.265	DONE
Q8L7G0_Q8L9Y3_Q9C9L2		POISONED
Q8L9Y3_O04017_Q9C9L2		POISONED
Q8L9Y3_Q9C9L2_Q9XFB1		POISONED
Q8L9Y3_Q6J9Q2_Q9C9L2		POISONED
Q8L9Y3_Q9FYK5_O22152		POISONED
Q9FGV1_Q8L9Y3_O22152		POISONED
Q8L9Y3_O22152_Q9FHA7		POISONED
Q38914_Q8L9Y3_O22152		POISONED
Q8L9Y3_Q8GZ13_O22152		POISONED
Q8RYC8_Q8L9Y3_O22152		POISONED
Q8L9Y3_O22152_Q6S591		POISONED
Q8L9Y3_O22152_Q9STF1		POISONED
Q8L9Y3_O04479_O22152		POISONED
Q8L9Y3_O22152_Q9SND4		POISONED
Q8L9Y3_O22152_Q9FFX4		POISONED
Q8L9Y3_O22152_O82166		POISONED
Q8L9Y3_O22152_Q9MAN1		POISONED
Q8L9Y3_O22152_Q9M384		POISONED
Q8L9Y3_O22152_Q6S592		POISONED
Q8L9Y3_O22152_Q93WJ9		POISONED
Q8L9Y3_Q9SAD4_O22152		POISONED
Q8L9Y3_O22152_Q9FUY2		POISONED
Q8L9Y3_O04017_O22152		POISONED
Q8L9Y3_O22152_Q9M268		POISONED
Q8L9Y3_O22152_Q9SB92		POISONED
Q9LS06_Q8L9Y3_O22152		POISONED
Q38914_Q8L9Y3_Q9SA07		POISONED
Q38914_Q8L9Y3_Q9SB92		POISONED
Q38914_Q8L9Y3_Q9FYK5		POISONED
Q38914_Q9FGV1_Q8L9Y3		POISONED
Q38914_Q8L9Y3_Q9FHA7		POISONED
Q38914_Q8L9Y3_Q8GZ13		POISONED
Q38914_Q8RYC8_Q8L9Y3		POISONED
Q38914_Q8L9Y3_Q6S591		POISONED
Q38914_Q8L9Y3_Q9STF1		POISONED
Q38914_Q8L9Y3_O04479		POISONED
Q38914_Q8L9Y3_Q9SND4		POISONED
Q38914_Q8L9Y3_Q9FFX4		POISONED
Q38914_Q8L9Y3_O82166		POISONED
Q38914_Q8L9Y3_Q9MAN1		POISONED
Q38914_Q8L9Y3_Q9M384		POISONED
Q38914_Q8L9Y3_Q6S592		POISONED
Q38914_Q8L9Y3_Q93WJ9		POISONED
Q38914_Q8L9Y3_Q9SAD4		POISONED
Q8L9Y3_Q9FYK5_Q9FHA7		POISONED
Q9FGV1_Q8L9Y3_Q9FHA7		POISONED
Q8L9Y3_Q8GZ13_Q9FHA7		POISONED
Q8RYC8_Q8L9Y3_Q9FHA7		POISONED
Q8L9Y3_Q9FHA7_Q6S591		POISONED
Q8L9Y3_Q9FHA7_Q9STF1		POISONED
Q8L9Y3_O04479_Q9FHA7		POISONED
Q8L9Y3_Q9FHA7_Q9SND4		POISONED
Q8L9Y3_Q9FHA7_Q9FFX4		POISONED
Q8L9Y3_O82166_Q9FHA7		POISONED
Q8L9Y3_Q9FHA7_Q9MAN1		POISONED
Q8L9Y3_Q9FHA7_Q9M384		POISONED
Q8L9Y3_Q9FHA7_Q6S592		POISONED
Q8L9Y3_Q9FHA7_Q93WJ9		POISONED
Q8L9Y3_Q9SAD4_Q9FHA7		POISONED
Q8L9Y3_Q9FHA7_O22456		POISONED
Q8L9Y3_Q9SA07_Q9FHA7		POISONED
Q8L9Y3_Q9FHA7_Q9SB92		POISONED
Q8L9Y3_Q9FHA7_Q38874		POISONED
Q8L9Y3_Q9FYK5_Q9FFX4		POISONED
Q9FGV1_Q8L9Y3_Q9FFX4		POISONED
Q8L9Y3_Q8GZ13_Q9FFX4		POISONED
Q8RYC8_Q8L9Y3_Q9FFX4		POISONED
Q8L9Y3_Q6S591_Q9FFX4		POISONED
Q8L9Y3_Q9FFX4_Q9STF1		POISONED
Q8L9Y3_O04479_Q9FFX4		POISONED
Q8L9Y3_Q9SND4_Q9FFX4		POISONED
Q8L9Y3_O82166_Q9FFX4		POISONED
Q8L9Y3_Q9FFX4_Q9MAN1		POISONED
Q8L9Y3_Q9FFX4_Q9M384		POISONED
Q8L9Y3_Q9FFX4_Q6S592		POISONED
Q8L9Y3_Q93WJ9_Q9FFX4		POISONED
Q8L9Y3_Q9SAD4_Q9FFX4		POISONED
Q8L9Y3_Q9FFX4_P29385		POISONED
Q8L9Y3_Q9FYK5_Q6S592		POISONED
Q9FGV1_Q8L9Y3_Q6S592		POISONED
Q8L9Y3_Q8GZ13_Q6S592		POISONED
Q8RYC8_Q8L9Y3_Q6S592		POISONED
Q8L9Y3_Q6S591_Q6S592		POISONED
Q8L9Y3_Q6S592_Q9STF1		POISONED
Q8L9Y3_O04479_Q6S592		POISONED
Q8L9Y3_Q9SND4_Q6S592		POISONED
Q8L9Y3_O82166_Q6S592		POISONED
Q8L9Y3_Q9MAN1_Q6S592		POISONED
Q8L9Y3_Q6S592_Q9M384		POISONED
Q8L9Y3_Q93WJ9_Q6S592		POISONED
Q8L9Y3_Q9SAD4_Q6S592		POISONED
Q8L9Y3_Q6S592_P29381		POISONED
Q8L9Y3_Q8L925_Q6S592		POISONED
Q8L9Y3_Q6S592_Q9XFB1		POISONED
Q8L9Y3_Q6S592_P29385		POISONED
Q8L9Y3_Q9FYK5_Q9SND4		POISONED
Q9FGV1_Q8L9Y3_Q9SND4		POISONED
Q8L9Y3_Q8GZ13_Q9SND4		POISONED
Q8RYC8_Q8L9Y3_Q9SND4		POISONED
Q8L9Y3_Q9SND4_Q6S591		POISONED
Q8L9Y3_Q9SND4_Q9STF1		POISONED
Q8L9Y3_O04479_Q9SND4		POISONED
Q8L9Y3_O82166_Q9SND4		POISONED
Q8L9Y3_Q9SND4_Q9MAN1		POISONED
Q8L9Y3_Q9SND4_Q9M384		POISONED
Q8L9Y3_Q9SND4_Q93WJ9		POISONED
Q8L9Y3_Q9SAD4_Q9SND4		POISONED
Q8L9Y3_Q9SND4_Q9C616		POISONED
Q8L9Y3_Q9SND4_P29381		POISONED
Q8L9Y3_Q9SA07_Q9SND4		POISONED
Q8L9Y3_Q9SND4_Q9SB92		POISONED
Q8L9Y3_Q9SND4_Q38874		POISONED
Q8L9Y3_Q9FYK5_Q6S591		POISONED
Q9FGV1_Q8L9Y3_Q6S591		POISONED
Q8L9Y3_Q8GZ13_Q6S591		POISONED
Q8RYC8_Q8L9Y3_Q6S591		POISONED
Q8L9Y3_Q6S591_Q9STF1		POISONED
Q8L9Y3_O04479_Q6S591		POISONED
Q8L9Y3_O82166_Q6S591		POISONED
Q8L9Y3_Q6S591_Q9MAN1		POISONED
Q8L9Y3_Q6S591_Q9M384		POISONED
Q8L9Y3_Q6S591_Q93WJ9		POISONED
Q8L9Y3_Q9SAD4_Q6S591		POISONED
Q8L9Y3_Q6S591_Q9FUY2		POISONED
Q8L9Y3_Q9SA07_Q6S591		POISONED
Q8L9Y3_Q6S591_Q9SB92		POISONED
Q8L9Y3_Q8L925_Q6S591		POISONED
Q8L9Y3_Q6S591_Q9XFB1		POISONED
Q8L9Y3_Q9FYK5_Q93WJ9		POISONED
Q9FGV1_Q8L9Y3_Q93WJ9		POISONED
Q8L9Y3_Q8GZ13_Q93WJ9		POISONED
Q8RYC8_Q8L9Y3_Q93WJ9		POISONED
Q8L9Y3_Q93WJ9_Q9STF1		POISONED
Q8L9Y3_O04479_Q93WJ9		POISONED
Q8L9Y3_O82166_Q93WJ9		POISONED
Q8L9Y3_Q93WJ9_Q9MAN1		POISONED
Q8L9Y3_Q93WJ9_Q9M384		POISONED
Q8L9Y3_Q9SAD4_Q93WJ9		POISONED
Q8L9Y3_Q9SA07_Q93WJ9		POISONED
Q8L9Y3_Q93WJ9_Q9SB92		POISONED
Q8L9Y3_Q8L925_Q93WJ9		POISONED
Q8L9Y3_Q93WJ9_Q9XFB1		POISONED
Q8L9Y3_Q93WJ9_Q38874		POISONED
Q9LS06_Q8L9Y3_Q93WJ9		POISONED
Q84WU6_Q8RYC8_Q8L9Y3		POISONED
Q8RYC8_Q8L9Y3_Q9S851		POISONED
Q8RYC8_Q8L9Y3_Q9ZSY8		POISONED
Q8RYC8_Q8L9Y3_Q8L925		POISONED
Q8RYC8_Q8L9Y3_Q9FYK5		POISONED
Q8RYC8_Q9FGV1_Q8L9Y3		POISONED
Q8RYC8_Q8L9Y3_Q8GZ13		POISONED
Q8RYC8_Q8L9Y3_Q9STF1		POISONED
Q8RYC8_Q8L9Y3_O04479		POISONED
Q8RYC8_Q8L9Y3_O82166		POISONED
Q8RYC8_Q8L9Y3_Q9MAN1		POISONED
Q8RYC8_Q8L9Y3_Q9M384		POISONED
Q8RYC8_Q8L9Y3_Q9SAD4		POISONED
Q9FGV1_Q8L9Y3_Q9LZM8		POISONED
Q9FGV1_Q8L9Y3_Q9ZSY8		POISONED
Q9FGV1_Q8L9Y3_Q9FYK5		POISONED
Q9FGV1_Q8L9Y3_Q8GZ13		POISONED
Q9FGV1_Q8L9Y3_Q9STF1		POISONED
Q9FGV1_Q8L9Y3_O04479		POISONED
Q9FGV1_Q8L9Y3_O82166		POISONED
Q9FGV1_Q8L9Y3_Q9MAN1		POISONED
Q9FGV1_Q8L9Y3_Q9M384		POISONED
Q9FGV1_Q8L9Y3_Q9SAD4		POISONED
Q8L9Y3_O04479_Q9FYK5		POISONED
Q8L9Y3_O04479_Q8GZ13		POISONED
Q8L9Y3_O04479_Q9STF1		POISONED
Q8L9Y3_O04479_O82166		POISONED
Q8L9Y3_O04479_Q9MAN1		POISONED
Q8L9Y3_O04479_Q9M384		POISONED
Q8L9Y3_O04479_Q9SAD4		POISONED
Q8L9Y3_O04479_Q9SA07		POISONED
Q8L9Y3_O04479_Q9SB92	0.277	DONE
Q8L9Y3_O04479_Q9XFB1		POISONED
Q8L9Y3_Q9SAD4_Q9FYK5		POISONED
Q8L9Y3_Q8GZ13_Q9SAD4		POISONED
Q8L9Y3_Q9SAD4_Q9STF1		POISONED
Q8L9Y3_Q9SAD4_O82166		POISONED
Q8L9Y3_Q9SAD4_Q9MAN1		POISONED
Q8L9Y3_Q9SAD4_Q9M384		POISONED
Q8L9Y3_Q9SAD4_Q9SA07		POISONED
Q8L9Y3_Q9SAD4_Q84JS6		POISONED
Q8L9Y3_Q9SAD4_Q9SB92		POISONED
Q8L9Y3_Q9SAD4_Q9XFB1		POISONED
Q8L9Y3_Q9SAD4_Q38874		POISONED
Q9LS06_Q8L9Y3_Q9SAD4		POISONED
Q8L9Y3_Q9FYK5_O82166		POISONED
Q8L9Y3_Q8GZ13_O82166		POISONED
Q8L9Y3_O82166_Q9STF1		POISONED
Q8L9Y3_O82166_Q9MAN1		POISONED
Q8L9Y3_O82166_Q9M384		POISONED
Q9LS06_Q8L9Y3_O82166		POISONED
Q8L9Y3_O82166_Q9SB92		POISONED
Q8L9Y3_Q8GZ13_Q9FYK5		POISONED
Q8L9Y3_Q8GZ13_Q9STF1		POISONED
Q8L9Y3_Q8GZ13_Q9MAN1		POISONED
Q8L9Y3_Q8GZ13_Q9M384		POISONED
Q8L9Y3_Q8GZ13_Q9SB92		POISONED
Q8L9Y3_Q9FYK5_Q9STF1		POISONED
Q8L9Y3_Q9FYK5_Q9MAN1		POISONED
Q8L9Y3_Q9FYK5_Q9M384		POISONED
Q8L9Y3_Q9FYK5_P29385		POISONED
Q8L9Y3_Q9MAN1_Q9STF1		POISONED
Q8L9Y3_Q9MAN1_Q9M384		POISONED
Q8L9Y3_Q8L925_Q9MAN1		POISONED
Q8L9Y3_Q9MAN1_Q9XFB1		POISONED
Q8L9Y3_Q9MAN1_Q9SB92		POISONED
Q8L9Y3_Q9MAN1_Q38874		POISONED
Q8L9Y3_Q9STF1_Q9M384		POISONED
Q84WU6_Q8L9Y3_Q9M384		POISONED
Q8L9Y3_Q9SA07_Q9M384		POISONED
Q8L9Y3_Q9M384_Q9SB92		POISONED
Q8L9Y3_Q9STF1_Q9LQZ5		POISONED
O80931_O04479_Q9C9L2		POISONED
P17839_O80931_O04479		POISONED
O80931_O04479_O81313	0.377	DONE
Q9ZWS7_O80931_O04479		POISONED
O80931_O04479_Q9XFB1		POISONED
Q9ZTX9_O80931_O04479		POISONED
O80931_O04479_P46639		POISONED
Q9LS06_O80931_O04479		POISONED
O80931_O04479_Q9SB92	0.271	DONE
O80931_O04479_Q9C616	0.247	DONE
O80931_O04479_Q9MAN1		POISONED
O80931_O04479_Q6S591		POISONED
O80931_O04479_Q6S592		POISONED
O80931_O04479_Q9SAD4		POISONED
O80931_O04479_Q9SA07		POISONED
O80931_O04479_O22152		POISONED
P17839_Q9ZWS7_O80931		POISONED
P17839_O80931_Q9XFB1		POISONED
P17839_Q9ZTX9_O80931		POISONED
P17839_O80931_P46639		POISONED
P17839_Q9LS06_O80931		POISONED
P17839_O80931_Q9SB92		POISONED
P17839_O80931_Q9C616		POISONED
Q9ZTX9_O80931_Q9C9L2		POISONED
Q9ZTX9_O80931_O81313		POISONED
Q9ZTX9_Q9ZWS7_O80931		POISONED
Q9ZTX9_O80931_Q9XFB1		POISONED
Q9ZTX9_O80931_P46639		POISONED
Q9LS06_Q9ZTX9_O80931		POISONED
Q9ZTX9_O80931_Q9SB92		POISONED
Q9ZTX9_O80931_Q9C616		POISONED
O80931_Q9C9L2_Q9XFB1		POISONED
O80931_O81313_Q9XFB1		POISONED
Q9ZWS7_O80931_Q9XFB1		POISONED
O80931_P46639_Q9XFB1		POISONED
Q9LS06_O80931_Q9XFB1		POISONED
O80931_Q9SB92_Q9XFB1		POISONED
O80931_Q9C616_Q9XFB1		POISONED
O80931_Q9MAN1_Q9XFB1		POISONED
O80931_Q6S591_Q9XFB1		POISONED
O80931_Q9LXD8_Q9XFB1		POISONED
P62598_O80931_Q9XFB1		POISONED
O80931_Q9FRV4_Q9XFB1		POISONED
O80931_Q6S592_Q9XFB1		POISONED
O80931_Q93WJ9_Q9XFB1		POISONED
O80931_Q9FUA4_Q9XFB1		POISONED
O80931_Q8W234_Q9XFB1		POISONED
Q940D0_O80931_Q9XFB1		POISONED
O80931_Q9SAD4_Q9XFB1		POISONED
O80931_Q9FUY2_Q9XFB1		POISONED
O80931_O81313_Q9C9L2		POISONED
Q9ZWS7_O80931_O81313		POISONED
O80931_P46639_O81313		POISONED
Q9LS06_O80931_O81313		POISONED
O80931_O81313_Q9SB92		POISONED
O80931_O81313_Q9C616		POISONED
O80931_Q38876_O81313		POISONED
O80931_O81313_P29381		POISONED
O80931_Q9SA07_O81313		POISONED
O80931_O81313_O04291		POISONED
Q9FHA2_O80931_O81313	0.402	DONE
O80931_Q8L925_O81313		POISONED
O80931_Q9FHA7_O81313	0.269	DONE
O80931_Q8GZ13_O81313	0.279	DONE
O80931_O81313_P29385		POISONED
O80931_O81313_Q9STF1		POISONED
O80931_Q9S851_O81313		POISONED
O80931_Q9ZSY8_O81313		POISONED
O80931_O81313_Q9SJJ3		POISONED
O80931_O81313_O82799		POISONED
Q84WU6_O80931_O81313		POISONED
O80931_O81313_Q9M268		POISONED
O80931_O81313_Q38836		POISONED
O82798_O80931_O81313		POISONED
O80931_O81313_Q9FUA4	0.32	DONE
O80931_O81313_Q9LZM8		POISONED
O80931_Q9SND4_O81313	0.276	DONE
O80931_O81313_P46600		POISONED
O80931_O82166_O81313		POISONED
O80931_O81313_Q9FUY2		POISONED
O80931_O81313_Q9MAN1		POISONED
O80931_O81313_Q9M384		POISONED
P62598_O80931_O81313		POISONED
O80931_Q9FRV4_O81313		POISONED
O80931_O81313_Q6J9Q2		POISONED
O80931_Q38897_O81313		POISONED
Q9ZWS7_O80931_Q9C9L2		POISONED
O80931_P46639_Q9C9L2		POISONED
Q9LS06_O80931_Q9C9L2		POISONED
O80931_Q9C9L2_Q9SB92		POISONED
O80931_Q9C616_Q9C9L2		POISONED
Q8RYC8_O80931_Q9C9L2		POISONED
O80931_Q38876_Q9C9L2		POISONED
O80931_P29381_Q9C9L2		POISONED
O80931_Q9SA07_Q9C9L2		POISONED
O80931_Q8L925_Q9C9L2		POISONED
Q9FHA2_O80931_Q9C9L2		POISONED
O80931_Q9FHA7_Q9C9L2		POISONED
O80931_Q9S851_Q9C9L2		POISONED
O80931_Q9ZSY8_Q9C9L2		POISONED
O80931_Q38874_Q9C9L2		POISONED
Q84WU6_O80931_Q9C9L2		POISONED
O80931_O22152_Q9C9L2		POISONED
O80931_Q84JS6_Q9C9L2		POISONED
O82798_O80931_Q9C9L2		POISONED
O80931_Q38836_Q9C9L2		POISONED
O80931_Q9SND4_Q9C9L2		POISONED
O80931_P46600_Q9C9L2		POISONED
O80931_Q9SE43_Q9C9L2	0.326	DONE
O80931_O82166_Q9C9L2		POISONED
O80931_Q9MAN1_Q9C9L2		POISONED
O80931_Q9M384_Q9C9L2		POISONED
Q8L7G0_O80931_Q9C9L2		POISONED
O80931_Q9LXD8_Q9C9L2		POISONED
P62598_O80931_Q9C9L2		POISONED
O80931_Q9FRV4_Q9C9L2		POISONED
O80931_O04017_Q9C9L2		POISONED
O80931_Q6J9Q2_Q9C9L2		POISONED
O80931_Q9SAD4_Q9C9L2		POISONED
Q9ZWS7_O80931_P46639		POISONED
Q9LS06_Q9ZWS7_O80931		POISONED
Q9ZWS7_O80931_Q9SB92		POISONED
Q9ZWS7_O80931_Q9C616		POISONED
O04479_Q9C616_Q9C9L2	0.188	DONE
O04479_Q9C616_Q9MAN1	0.298	DONE
O04479_Q6S591_Q9C616	0.22	DONE
O04479_O81313_Q9C616	0.257	DONE
O04479_Q9C616_Q6S592	0.28	DONE
O04479_Q9SAD4_Q9C616	0.18	DONE
O04479_Q9SA07_Q9C616	0.151	DONE
O04479_O22152_Q9C616	0.335	DONE
O04479_Q9C616_Q9SB92	0.218	DONE
O04479_Q9C616_Q9XFB1	0.21	DONE
O04479_Q9C616_O04292	0.358	DONE
O04479_Q9LXD8_Q9C616	0.385	DONE
O04479_Q9FRV4_Q9C616	0.25	DONE
O04479_Q93WJ9_Q9C616	0.219	DONE
O04479_Q8L925_Q9C616	0.263	DONE
O04479_Q9C616_O65517	0.16	DONE
O04479_Q8GZ13_Q9C616	0.295	DONE
O04479_P46639_Q9C616	0.245	DONE
O04479_Q9C616_Q84JS6	0.266	DONE
O04479_Q9C616_Q38874	0.239	DONE
O04479_Q9C616_Q9SJJ3	0.263	DONE
O04479_Q9FHA7_Q9C616	0.298	DONE
Q9LS06_O04479_Q9C616	0.204	DONE
O04479_Q6S592_Q9C9L2		POISONED
O04479_Q9MAN1_Q6S592		POISONED
O04479_Q6S591_Q6S592		POISONED
O04479_O81313_Q6S592	0.373	DONE
O04479_Q9SAD4_Q6S592		POISONED
O04479_Q9SA07_Q6S592		POISONED
O04479_O22152_Q6S592		POISONED
O04479_Q6S592_Q9SB92	0.366	DONE
O04479_Q6S592_Q9XFB1		POISONED
O04479_O82166_Q6S592		POISONED
O04479_Q6S592_P29381		POISONED
O04479_Q9FRV4_Q6S592		POISONED
O04479_Q8L925_Q6S592		POISONED
O04479_P46600_Q6S592		POISONED
O04479_Q9SND4_Q6S592		POISONED
O04479_Q9FHA7_Q6S592		POISONED
O04479_Q6S592_P29385		POISONED
O04479_Q9SAD4_Q9C9L2		POISONED
O04479_Q9SAD4_Q9MAN1		POISONED
O04479_Q9SAD4_Q6S591		POISONED
O04479_Q9SAD4_O81313	0.305	DONE
O04479_Q9SAD4_Q9SA07		POISONED
O04479_Q9SAD4_O22152		POISONED
O04479_Q9SAD4_Q9SB92	0.264	DONE
O04479_Q9SAD4_Q9XFB1		POISONED
O04479_Q9SAD4_Q84JS6		POISONED
O04479_Q9SAD4_Q38874		POISONED
Q9LS06_O04479_Q9SAD4		POISONED
O04479_P46639_Q9SAD4		POISONED
O04479_Q9MAN1_Q9C9L2		POISONED
O04479_Q6S591_Q9C9L2		POISONED
O04479_O81313_Q9C9L2	0.287	DONE
O04479_Q9SA07_Q9C9L2		POISONED
O04479_O22152_Q9C9L2		POISONED
O04479_Q9C9L2_Q9SB92	0.198	DONE
O04479_Q9C9L2_Q9XFB1		POISONED
Q8RYC8_O04479_Q9C9L2		POISONED
O04479_Q38876_Q9C9L2		POISONED
O04479_P29381_Q9C9L2		POISONED
O04479_Q8L925_Q9C9L2		POISONED
Q9FHA2_O04479_Q9C9L2		POISONED
O04479_Q9FHA7_Q9C9L2		POISONED
O04479_Q9S851_Q9C9L2		POISONED
O04479_Q9ZSY8_Q9C9L2		POISONED
O04479_Q38874_Q9C9L2		POISONED
Q9LS06_O04479_Q9C9L2		POISONED
O04479_P46639_Q9C9L2		POISONED
Q84WU6_O04479_Q9C9L2		POISONED
O04479_Q84JS6_Q9C9L2		POISONED
O82798_O04479_Q9C9L2		POISONED
O04479_Q38836_Q9C9L2		POISONED
O04479_Q9SND4_Q9C9L2		POISONED
O04479_P46600_Q9C9L2		POISONED
O04479_Q9SE43_Q9C9L2	0.431	DONE
O04479_O82166_Q9C9L2		POISONED
O04479_Q9M384_Q9C9L2		POISONED
Q8L7G0_O04479_Q9C9L2		POISONED
O04479_Q9LXD8_Q9C9L2		POISONED
P62598_O04479_Q9C9L2		POISONED
O04479_Q9FRV4_Q9C9L2		POISONED
O04479_O04017_Q9C9L2		POISONED
O04479_Q6J9Q2_Q9C9L2		POISONED
O04479_Q6S591_Q9MAN1		POISONED
O04479_O81313_Q9MAN1	0.345	DONE
O04479_Q9SA07_Q9MAN1		POISONED
O04479_O22152_Q9MAN1		POISONED
O04479_Q9MAN1_Q9SB92	0.408	DONE
O04479_Q9MAN1_Q9XFB1		POISONED
O04479_Q8L925_Q9MAN1		POISONED
O04479_Q9MAN1_Q38874		POISONED
O04479_O81313_Q6S591	0.33	DONE
O04479_Q9SA07_Q6S591		POISONED
O04479_O22152_Q6S591		POISONED
O04479_Q6S591_Q9SB92	0.369	DONE
O04479_Q6S591_Q9XFB1		POISONED
O04479_Q6S591_Q9FUY2		POISONED
O04479_Q8L925_Q6S591		POISONED
O04479_Q9SND4_Q6S591		POISONED
O04479_P46639_Q6S591		POISONED
O04479_Q9SA07_O81313	0.296	DONE
O04479_O22152_O81313	0.301	DONE
O04479_O81313_Q9SB92	0.384	DONE
O04479_O81313_Q9XFB1	0.313	DONE
O04479_Q38876_O81313	0.252	DONE
O04479_O81313_P29381	0.286	DONE
O04479_O81313_O04291	0.237	DONE
Q9FHA2_O04479_O81313	0.423	DONE
O04479_Q8L925_O81313	0.321	DONE
O04479_Q9FHA7_O81313	0.417	DONE
O04479_Q8GZ13_O81313	0.421	DONE
O04479_O81313_P29385	0.328	DONE
O04479_O81313_Q9STF1	0.273	DONE
O04479_Q9S851_O81313	0.3	DONE
O04479_Q9ZSY8_O81313	0.256	DONE
O04479_O81313_Q9SJJ3	0.228	DONE
O04479_O81313_O82799	0.308	DONE
Q84WU6_O04479_O81313	0.232	DONE
O04479_O81313_Q9M268	0.3	DONE
O04479_O81313_Q38836	0.434	DONE
O82798_O04479_O81313	0.26	DONE
O04479_O81313_Q9FUA4	0.508	DONE
O04479_O81313_Q9LZM8	0.21	DONE
O04479_Q9SND4_O81313	0.414	DONE
O04479_O81313_P46600	0.271	DONE
O04479_O82166_O81313	0.267	DONE
O04479_O81313_Q9FUY2	0.209	DONE
O04479_O81313_Q9M384	0.374	DONE
P62598_O04479_O81313	0.221	DONE
O04479_Q9FRV4_O81313	0.301	DONE
O04479_O81313_Q6J9Q2	0.271	DONE
O04479_Q38897_O81313	0.25	DONE
Q8GZ13_Q9SND4_Q9LXD8		POISONED
Q8GZ13_Q9LXD8_O81313	0.29	DONE
Q8GZ13_Q9FHA7_Q9LXD8		POISONED
Q8GZ13_Q9FRV4_Q9LXD8		POISONED
Q8GZ13_Q9LXD8_Q9FUA4		POISONED
Q8GZ13_P46639_Q9LXD8		POISONED
Q8GZ13_Q9LXD8_Q9SB92		POISONED
Q8GZ13_Q9LXD8_Q9C616		POISONED
Q8GZ13_Q9LXD8_Q9C9L2		POISONED
Q8GZ13_Q9SA07_Q9LXD8		POISONED
Q8GZ13_Q9LXD8_Q84JS6		POISONED
Q8GZ13_Q9LXD8_Q9XFB1		POISONED
Q8GZ13_Q9LXD8_Q38874		POISONED
Q9LS06_Q8GZ13_Q9LXD8		POISONED
Q8GZ13_Q9SND4_O81313	0.271	DONE
Q8GZ13_Q9FHA7_O81313	0.252	DONE
Q8GZ13_Q9FRV4_O81313	0.406	DONE
Q8GZ13_O81313_Q9FUA4	0.303	DONE
Q8GZ13_P46639_O81313	0.308	DONE
Q8GZ13_O81313_Q9SB92	0.332	DONE
Q8GZ13_O81313_Q9C616	0.296	DONE
Q8GZ13_Q38876_O81313	0.335	DONE
Q8GZ13_O81313_P29381	0.341	DONE
Q8GZ13_Q9SA07_O81313	0.402	DONE
Q8GZ13_O81313_O04291	0.376	DONE
Q9FHA2_Q8GZ13_O81313	0.294	DONE
Q8GZ13_Q8L925_O81313	0.362	DONE
Q8GZ13_O81313_P29385	0.331	DONE
Q8GZ13_O81313_Q9STF1	0.394	DONE
Q8GZ13_Q9S851_O81313	0.351	DONE
Q8GZ13_Q9ZSY8_O81313	0.342	DONE
Q8GZ13_O81313_Q9SJJ3	0.252	DONE
Q8GZ13_O81313_O82799	0.322	DONE
Q84WU6_Q8GZ13_O81313	0.289	DONE
Q8GZ13_O81313_Q9M268	0.329	DONE
Q8GZ13_O81313_Q38836	0.334	DONE
O82798_Q8GZ13_O81313	0.332	DONE
Q8GZ13_O81313_Q9LZM8	0.244	DONE
Q8GZ13_O81313_P46600	0.34	DONE
Q8GZ13_O82166_O81313	0.31	DONE
Q8GZ13_O81313_Q9FUY2	0.233	DONE
Q8GZ13_O81313_Q9MAN1	0.303	DONE
Q8GZ13_O81313_Q9M384	0.242	DONE
P62598_Q8GZ13_O81313	0.397	DONE
Q8GZ13_O81313_Q9XFB1	0.353	DONE
Q8GZ13_O81313_Q6J9Q2	0.306	DONE
Q8GZ13_Q38897_O81313	0.243	DONE
Q8GZ13_Q9SND4_Q9FUA4		POISONED
Q8GZ13_Q9FHA7_Q9FUA4		POISONED
Q8GZ13_Q9FRV4_Q9FUA4		POISONED
Q8GZ13_P46639_Q9FUA4		POISONED
Q8GZ13_Q9FUA4_Q9SB92		POISONED
Q8GZ13_Q9C616_Q9FUA4		POISONED
Q8GZ13_Q9FUA4_Q9XFB1		POISONED
Q8GZ13_P29385_Q9FUA4		POISONED
Q8GZ13_Q9FHA7_Q9SND4		POISONED
Q8GZ13_Q9FRV4_Q9FHA7		POISONED
Q8GZ13_P46639_Q9FHA7		POISONED
Q8GZ13_Q9FHA7_Q9SB92		POISONED
Q8GZ13_Q9FHA7_Q9C616		POISONED
Q8GZ13_Q9FHA7_Q9C9L2		POISONED
Q8GZ13_Q9FHA7_O22456		POISONED
Q8GZ13_Q9FHA7_Q6S592		POISONED
Q8GZ13_Q9FHA7_Q93WJ9		POISONED
Q8GZ13_Q9SA07_Q9FHA7		POISONED
Q8GZ13_Q9FHA7_Q38874		POISONED
Q8GZ13_Q9FRV4_Q9SND4		POISONED
Q8GZ13_P46639_Q9SND4		POISONED
Q8GZ13_Q9SND4_Q9SB92		POISONED
Q8GZ13_Q9SND4_Q9C616		POISONED
Q8GZ13_Q9SND4_Q9C616		POISONED
Q8GZ13_Q9SND4_Q9C9L2		POISONED
Q8RYC8_Q8GZ13_Q9SND4		POISONED
Q8GZ13_Q9SND4_O04292		POISONED
Q8GZ13_Q9SND4_Q6S591		POISONED
Q8GZ13_Q9SND4_P29381		POISONED
Q8GZ13_Q9SND4_Q9M384		POISONED
Q8GZ13_Q9SND4_Q6S592		POISONED
Q8GZ13_Q9SA07_Q9SND4		POISONED
Q8GZ13_Q9SND4_Q38874		POISONED
Q8GZ13_P46639_Q9FRV4		POISONED
Q8GZ13_Q9FRV4_Q9SB92		POISONED
Q8GZ13_Q9FRV4_Q9C616		POISONED
Q8GZ13_Q9FRV4_Q9C9L2		POISONED
Q8GZ13_Q9FRV4_Q9SVY1		POISONED
Q8GZ13_Q9FRV4_Q52QU2		POISONED
Q8GZ13_Q9FRV4_Q6S592		POISONED
Q9FGV1_Q8GZ13_Q9FRV4		POISONED
Q8GZ13_Q9FRV4_Q8GZA8		POISONED
Q940D0_Q8GZ13_Q9FRV4		POISONED
Q7G8V2_Q8GZ13_Q9FRV4		POISONED
Q8GZ13_Q9FRV4_Q9FFX4		POISONED
Q8GZ13_Q9FRV4_Q9LQZ5		POISONED
Q8GZ13_Q9FRV4_Q9XFB1		POISONED
Q8GZ13_Q9FRV4_Q9S851	0.344	DONE
P46639_Q9SAD4_Q9C9L2		POISONED
P46639_Q9SAD4_O04292		POISONED
P46639_Q9SAD4_O22152		POISONED
P46639_Q9SAD4_Q9C616		POISONED
P46639_Q9SAD4_Q9LZM8		POISONED
P46639_Q9SAD4_Q9SND4		POISONED
P46639_Q9SAD4_Q9FHA7		POISONED
Q38914_P46639_Q9SAD4		POISONED
Q8GZ13_P46639_Q9SAD4		POISONED
P46639_Q9SAD4_Q9C616		POISONED
Q8RYC8_P46639_Q9SAD4		POISONED
P46639_Q9SAD4_Q9M384		POISONED
P46639_Q9SAD4_Q6S591		POISONED
P46639_Q9SAD4_Q9LXD8		POISONED
P46639_Q9SAD4_Q9ZSY8		POISONED
P46639_Q9SAD4_Q93WJ9		POISONED
P46639_Q9SAD4_Q9SJJ3		POISONED
P46639_Q9SAD4_Q9XFB1		POISONED
P46639_Q9SAD4_Q8W234		POISONED
O80931_P46639_Q9SAD4		POISONED
Q38897_P46639_Q9SAD4		POISONED
P46639_Q9SAD4_P29381		POISONED
P46639_Q9SAD4_Q9SA07		POISONED
P46639_Q9SAD4_Q84JS6		POISONED
P46639_Q9SAD4_O23661		POISONED
P46639_Q9SAD4_Q9SB92		POISONED
P46639_Q9SAD4_Q38874		POISONED
P46639_Q9SAD4_Q6J9Q2		POISONED
Q9LS06_P46639_Q9SAD4		POISONED
P46639_Q9SJJ3_Q9C9L2		POISONED
P46639_O04292_Q9SJJ3		POISONED
P46639_O22152_Q9SJJ3		POISONED
P46639_Q9C616_Q9SJJ3		POISONED
P46639_Q9SJJ3_Q9LZM8		POISONED
P46639_Q9SND4_Q9SJJ3		POISONED
P46639_Q9FHA7_Q9SJJ3		POISONED
Q38914_P46639_Q9SJJ3		POISONED
Q8GZ13_P46639_Q9SJJ3		POISONED
P46639_Q9C616_Q9SJJ3		POISONED
Q8RYC8_P46639_Q9SJJ3		POISONED
P46639_Q9SJJ3_Q9M384		POISONED
P46639_Q6S591_Q9SJJ3		POISONED
P46639_Q9LXD8_Q9SJJ3		POISONED
P46639_Q9ZSY8_Q9SJJ3		POISONED
P46639_Q93WJ9_Q9SJJ3		POISONED
P46639_Q9SJJ3_Q9XFB1		POISONED
P46639_Q9SJJ3_Q8W234		POISONED
O80931_P46639_Q9SJJ3		POISONED
Q38897_P46639_Q9SJJ3		POISONED
P46639_Q9SJJ3_P29381		POISONED
P46639_Q9SA07_Q9SJJ3		POISONED
P46639_Q84JS6_Q9SJJ3		POISONED
P46639_O23661_Q9SJJ3		POISONED
P46639_Q9SJJ3_Q9SB92		POISONED
P46639_Q9SJJ3_Q38874		POISONED
P46639_Q9SJJ3_Q6J9Q2		POISONED
Q9LS06_P46639_Q9SJJ3		POISONED
P46639_O81313_Q9SJJ3		POISONED
P46639_Q9LZM8_Q9C9L2		POISONED
P46639_O04292_Q9LZM8		POISONED
P46639_O22152_Q9LZM8		POISONED
P46639_Q9C616_Q9LZM8		POISONED
P46639_Q9SND4_Q9LZM8		POISONED
P46639_Q9FHA7_Q9LZM8		POISONED
Q38914_P46639_Q9LZM8		POISONED
Q8GZ13_P46639_Q9LZM8		POISONED
P46639_Q9C616_Q9LZM8		POISONED
Q8RYC8_P46639_Q9LZM8		POISONED
P46639_Q9LZM8_Q9M384		POISONED
P46639_Q6S591_Q9LZM8		POISONED
P46639_Q9LXD8_Q9LZM8		POISONED
P46639_Q9ZSY8_Q9LZM8		POISONED
P46639_Q93WJ9_Q9LZM8		POISONED
P46639_Q9LZM8_Q9XFB1		POISONED
P46639_Q9LZM8_Q8W234		POISONED
O80931_P46639_Q9LZM8		POISONED
Q38897_P46639_Q9LZM8		POISONED
P46639_Q9LZM8_P29381		POISONED
P46639_Q9SA07_Q9LZM8		POISONED
P46639_Q84JS6_Q9LZM8		POISONED
P46639_O23661_Q9LZM8		POISONED
P46639_Q9LZM8_Q9SB92		POISONED
P46639_Q9LZM8_Q38874		POISONED
P46639_Q6J9Q2_Q9LZM8		POISONED
Q9LS06_P46639_Q9LZM8		POISONED
Q9FGV1_P46639_Q9LZM8		POISONED
P46639_O81313_Q9LZM8		POISONED
Q9LS06_O80931_P46639		POISONED
O80931_P46639_Q9SB92		POISONED
O80931_P46639_Q9C616		POISONED
O80931_P46639_O04292		POISONED
O80931_P46639_O22152		POISONED
O80931_P46639_Q9SND4		POISONED
O80931_P46639_Q9FHA7		POISONED
Q38914_O80931_P46639		POISONED
O80931_Q8GZ13_P46639		POISONED
O80931_P46639_Q9C616		POISONED
Q8RYC8_O80931_P46639		POISONED
O80931_P46639_Q9M384		POISONED
O80931_P46639_Q6S591		POISONED
O80931_P46639_Q9LXD8		POISONED
O80931_P46639_Q9ZSY8		POISONED
O80931_P46639_Q93WJ9		POISONED
O80931_P46639_Q8W234		POISONED
O80931_Q38897_P46639		POISONED
O80931_P46639_P29381		POISONED
O80931_P46639_Q9SA07		POISONED
O80931_P46639_Q84JS6		POISONED
O80931_P46639_O23661		POISONED
O80931_P46639_Q38874		POISONED
O80931_P46639_Q6J9Q2		POISONED
P46639_Q8W234_Q9C9L2		POISONED
P46639_O04292_Q8W234		POISONED
P46639_O22152_Q8W234		POISONED
P46639_Q9C616_Q8W234		POISONED
P46639_Q9SND4_Q8W234		POISONED
P46639_Q9FHA7_Q8W234		POISONED
Q38914_P46639_Q8W234		POISONED
Q8GZ13_P46639_Q8W234		POISONED
P46639_Q9C616_Q8W234		POISONED
Q8RYC8_P46639_Q8W234		POISONED
P46639_Q9M384_Q8W234		POISONED
P46639_Q6S591_Q8W234		POISONED
P46639_Q9LXD8_Q8W234		POISONED
P46639_Q9ZSY8_Q8W234		POISONED
P46639_Q93WJ9_Q8W234		POISONED
P46639_Q8W234_Q9XFB1		POISONED
Q38897_P46639_Q8W234		POISONED
P46639_Q8W234_P29381		POISONED
P46639_Q9SA07_Q8W234		POISONED
P46639_Q84JS6_Q8W234		POISONED
P46639_O23661_Q8W234		POISONED
P46639_Q8W234_Q9SB92		POISONED
P46639_Q8W234_Q38874		POISONED
P46639_Q6J9Q2_Q8W234		POISONED
Q9LS06_P46639_Q8W234		POISONED
P46639_Q9FUY2_Q8W234		POISONED
P46639_Q9SND4_Q9C9L2		POISONED
P46639_Q9SND4_O04292		POISONED
P46639_O22152_Q9SND4		POISONED
P46639_Q9SND4_Q9C616		POISONED
P46639_Q9FHA7_Q9SND4		POISONED
Q38914_P46639_Q9SND4		POISONED
P46639_Q9SND4_Q9C616		POISONED
Q8RYC8_P46639_Q9SND4		POISONED
P46639_Q9SND4_Q9M384		POISONED
P46639_Q9SND4_Q6S591		POISONED
P46639_Q9SND4_Q9LXD8		POISONED
P46639_Q9SND4_Q9ZSY8		POISONED
P46639_Q9SND4_Q93WJ9		POISONED
P46639_Q9SND4_Q9XFB1		POISONED
Q38897_P46639_Q9SND4		POISONED
P46639_Q9SND4_P29381		POISONED
P46639_Q9SA07_Q9SND4		POISONED
P46639_Q9SND4_Q84JS6		POISONED
P46639_O23661_Q9SND4		POISONED
P46639_Q9SND4_Q9SB92		POISONED
P46639_Q9SND4_Q38874		POISONED
P46639_Q9SND4_Q6J9Q2		POISONED
Q9LS06_P46639_Q9SND4		POISONED
P46639_Q9SND4_O81313	0.261	DONE
P46639_Q9SND4_Q6S592		POISONED
P46639_Q9SND4_Q9FUA4		POISONED
Q38897_P46639_O81313		POISONED
Q38897_P46639_Q38874		POISONED
Q38897_P46639_Q9C9L2		POISONED
Q38897_P46639_O04292		POISONED
Q38897_P46639_O22152		POISONED
Q38897_P46639_Q9C616		POISONED
Q38897_P46639_Q9FHA7		POISONED
Q38914_Q38897_P46639		POISONED
Q8GZ13_Q38897_P46639		POISONED
Q38897_P46639_Q9C616		POISONED
Q8RYC8_Q38897_P46639		POISONED
Q38897_P46639_Q9M384		POISONED
Q38897_P46639_Q6S591		POISONED
Q38897_P46639_Q9LXD8		POISONED
Q38897_P46639_Q9ZSY8		POISONED
Q38897_P46639_Q93WJ9		POISONED
Q38897_P46639_Q9XFB1		POISONED
Q38897_P46639_P29381		POISONED
Q38897_P46639_Q9SA07		POISONED
Q38897_P46639_Q84JS6		POISONED
Q38897_P46639_O23661		POISONED
Q38897_P46639_Q9SB92		POISONED
Q38897_P46639_Q6J9Q2		POISONED
Q9LS06_Q38897_P46639		POISONED
P46639_Q9FHA7_Q9C9L2		POISONED
P46639_Q9FHA7_O04292		POISONED
P46639_O22152_Q9FHA7		POISONED
P46639_Q9FHA7_Q9C616		POISONED
Q38914_P46639_Q9FHA7		POISONED
P46639_Q9FHA7_Q9C616		POISONED
Q8RYC8_P46639_Q9FHA7		POISONED
P46639_Q9FHA7_Q9M384		POISONED
P46639_Q9FHA7_Q6S591		POISONED
P46639_Q9FHA7_Q9LXD8		POISONED
P46639_Q9FHA7_Q9ZSY8		POISONED
P46639_Q9FHA7_Q93WJ9		POISONED
P46639_Q9FHA7_Q9XFB1		POISONED
P46639_Q9FHA7_P29381		POISONED
P46639_Q9SA07_Q9FHA7		POISONED
P46639_Q9FHA7_Q84JS6		POISONED
P46639_O23661_Q9FHA7		POISONED
P46639_Q9FHA7_Q9SB92		POISONED
P46639_Q9FHA7_Q38874		POISONED
P46639_Q9FHA7_Q6J9Q2		POISONED
Q9LS06_P46639_Q9FHA7		POISONED
P46639_Q9FHA7_O81313	0.266	DONE
P46639_Q9FHA7_O22456		POISONED
P46639_Q9FHA7_Q6S592		POISONED
P46639_Q9FHA7_Q9FUA4		POISONED
P46639_Q9LXD8_Q9C9L2		POISONED
P46639_Q9LXD8_O04292		POISONED
P46639_O22152_Q9LXD8		POISONED
P46639_Q9LXD8_Q9C616		POISONED
Q38914_P46639_Q9LXD8		POISONED
P46639_Q9LXD8_Q9C616		POISONED
Q8RYC8_P46639_Q9LXD8		POISONED
P46639_Q9LXD8_Q9M384		POISONED
P46639_Q9LXD8_Q6S591		POISONED
P46639_Q9LXD8_Q9ZSY8		POISONED
P46639_Q9LXD8_Q93WJ9		POISONED
P46639_Q9LXD8_Q9XFB1		POISONED
P46639_Q9LXD8_P29381		POISONED
P46639_Q9SA07_Q9LXD8		POISONED
P46639_Q9LXD8_Q84JS6		POISONED
P46639_O23661_Q9LXD8		POISONED
P46639_Q9LXD8_Q9SB92		POISONED
P46639_Q9LXD8_Q38874		POISONED
P46639_Q9LXD8_Q6J9Q2		POISONED
Q9LS06_P46639_Q9LXD8		POISONED
P46639_Q9LXD8_Q9FUA4		POISONED
P46639_Q93WJ9_Q9C9L2		POISONED
P46639_Q93WJ9_O04292		POISONED
P46639_O22152_Q93WJ9		POISONED
P46639_Q93WJ9_Q9C616		POISONED
Q38914_P46639_Q93WJ9		POISONED
Q8GZ13_P46639_Q93WJ9		POISONED
P46639_Q93WJ9_Q9C616		POISONED
Q8RYC8_P46639_Q93WJ9		POISONED
P46639_Q93WJ9_Q9M384		POISONED
P46639_Q6S591_Q93WJ9		POISONED
P46639_Q9ZSY8_Q93WJ9		POISONED
P46639_Q93WJ9_Q9XFB1		POISONED
P46639_Q93WJ9_P29381		POISONED
P46639_Q9SA07_Q93WJ9		POISONED
P46639_Q93WJ9_Q84JS6		POISONED
P46639_O23661_Q93WJ9		POISONED
P46639_Q93WJ9_Q9SB92		POISONED
P46639_Q93WJ9_Q38874		POISONED
P46639_Q93WJ9_Q6J9Q2		POISONED
Q9LS06_P46639_Q93WJ9		POISONED
P46639_Q8L925_Q93WJ9		POISONED
P46639_Q9C616_Q9C9L2		POISONED
P46639_Q9C616_O04292		POISONED
P46639_O22152_Q9C616		POISONED
Q38914_P46639_Q9C616		POISONED
Q8GZ13_P46639_Q9C616		POISONED
P46639_Q9C616_Q9C616		POISONED
Q8RYC8_P46639_Q9C616		POISONED
P46639_Q9C616_Q9M384		POISONED
P46639_Q6S591_Q9C616		POISONED
P46639_Q9ZSY8_Q9C616		POISONED
P46639_Q9C616_Q9XFB1		POISONED
P46639_Q9C616_P29381		POISONED
P46639_Q9SA07_Q9C616		POISONED
P46639_Q9C616_Q84JS6		POISONED
P46639_O23661_Q9C616		POISONED
P46639_Q9C616_Q9SB92		POISONED
P46639_Q9C616_Q38874		POISONED
P46639_Q9C616_Q6J9Q2		POISONED
Q9LS06_P46639_Q9C616		POISONED
P46639_Q9C616_Q9MAN1		POISONED
P46639_Q9FRV4_Q9C616		POISONED
P46639_Q8L925_Q9C616		POISONED
P46639_Q9C616_O65517		POISONED
P46639_Q9C616_Q9C9L2		POISONED
P46639_Q9C616_O04292		POISONED
P46639_O22152_Q9C616		POISONED
Q38914_P46639_Q9C616		POISONED
Q8GZ13_P46639_Q9C616		POISONED
Q8RYC8_P46639_Q9C616		POISONED
P46639_Q9C616_Q9M384		POISONED
P46639_Q6S591_Q9C616		POISONED
P46639_Q9ZSY8_Q9C616		POISONED
P46639_Q9C616_Q9XFB1		POISONED
P46639_Q9C616_P29381		POISONED
P46639_Q9SA07_Q9C616		POISONED
P46639_Q9C616_Q84JS6		POISONED
P46639_O23661_Q9C616		POISONED
P46639_Q9C616_Q9SB92		POISONED
P46639_Q9C616_Q38874		POISONED
P46639_Q9C616_Q6J9Q2		POISONED
Q9LS06_P46639_Q9C616		POISONED
Q8GZ13_P46639_Q9SB92		POISONED
Q8GZ13_P46639_Q9C9L2		POISONED
Q8GZ13_P46639_O04292		POISONED
Q8GZ13_P46639_O22152		POISONED
Q38914_Q8GZ13_P46639		POISONED
Q8RYC8_Q8GZ13_P46639		POISONED
Q8GZ13_P46639_Q9M384		POISONED
Q8GZ13_P46639_Q6S591		POISONED
Q8GZ13_P46639_Q9ZSY8		POISONED
Q8GZ13_P46639_Q9XFB1		POISONED
Q8GZ13_P46639_P29381		POISONED
Q8GZ13_P46639_Q9SA07		POISONED
Q8GZ13_P46639_Q84JS6		POISONED
Q8GZ13_P46639_O23661		POISONED
Q8GZ13_P46639_Q38874		POISONED
Q8GZ13_P46639_Q6J9Q2		POISONED
Q9LS06_Q8GZ13_P46639		POISONED
P46639_Q6S591_Q9C9L2		POISONED
P46639_Q6S591_O04292		POISONED
P46639_O22152_Q6S591		POISONED
Q38914_P46639_Q6S591		POISONED
Q8RYC8_P46639_Q6S591		POISONED
P46639_Q6S591_Q9M384		POISONED
P46639_Q9ZSY8_Q6S591		POISONED
P46639_Q6S591_Q9XFB1		POISONED
P46639_Q6S591_P29381		POISONED
P46639_Q9SA07_Q6S591		POISONED
P46639_Q6S591_Q84JS6		POISONED
P46639_O23661_Q6S591		POISONED
P46639_Q6S591_Q9SB92		POISONED
P46639_Q6S591_Q38874		POISONED
P46639_Q6S591_Q6J9Q2		POISONED
Q9LS06_P46639_Q6S591		POISONED
P46639_Q6S591_Q9MAN1		POISONED
P46639_Q6S591_Q9FUY2		POISONED
P46639_Q8L925_Q6S591		POISONED
Q8RYC8_P46639_Q9C9L2		POISONED
Q84WU6_Q8RYC8_P46639		POISONED
Q8RYC8_P46639_Q9S851		POISONED
Q8RYC8_P46639_Q9ZSY8		POISONED
Q8RYC8_P46639_Q8L925		POISONED
Q8RYC8_P46639_O04292		POISONED
Q8RYC8_P46639_O22152		POISONED
Q38914_Q8RYC8_P46639		POISONED
Q8RYC8_P46639_Q9M384		POISONED
Q8RYC8_P46639_Q9XFB1		POISONED
Q8RYC8_P46639_P29381		POISONED
Q8RYC8_P46639_Q9SA07		POISONED
Q8RYC8_P46639_Q84JS6		POISONED
Q8RYC8_P46639_O23661		POISONED
Q8RYC8_P46639_Q9SB92		POISONED
Q8RYC8_P46639_Q38874		POISONED
Q8RYC8_P46639_Q6J9Q2		POISONED
Q9LS06_Q8RYC8_P46639		POISONED
P46639_Q9ZSY8_Q9C9L2		POISONED
P46639_Q9ZSY8_O04292		POISONED
P46639_O22152_Q9ZSY8		POISONED
Q38914_P46639_Q9ZSY8		POISONED
P46639_Q9ZSY8_Q9M384		POISONED
P46639_Q9ZSY8_Q9XFB1		POISONED
P46639_Q9ZSY8_P29381		POISONED
P46639_Q9SA07_Q9ZSY8		POISONED
P46639_Q9ZSY8_Q84JS6		POISONED
P46639_O23661_Q9ZSY8		POISONED
P46639_Q9ZSY8_Q9SB92		POISONED
P46639_Q9ZSY8_Q38874		POISONED
P46639_Q9ZSY8_Q6J9Q2		POISONED
Q9LS06_P46639_Q9ZSY8		POISONED
Q9FGV1_P46639_Q9ZSY8		POISONED
P46639_Q9ZSY8_O81313		POISONED
Q38914_P46639_Q9SA07		POISONED
Q38914_P46639_Q9SB92		POISONED
Q38914_P46639_Q9C9L2		POISONED
Q38914_P46639_O04292		POISONED
Q38914_P46639_O22152		POISONED
Q38914_P46639_Q9M384		POISONED
Q38914_P46639_Q9XFB1		POISONED
Q38914_P46639_P29381		POISONED
Q38914_P46639_Q84JS6		POISONED
Q38914_P46639_O23661		POISONED
Q38914_P46639_Q38874		POISONED
Q38914_P46639_Q6J9Q2		POISONED
Q38914_Q9LS06_P46639		POISONED
P46639_O22152_Q9C9L2		POISONED
P46639_O22152_O04292		POISONED
P46639_O22152_Q9M384		POISONED
P46639_O22152_Q9XFB1		POISONED
P46639_O22152_P29381		POISONED
P46639_O22152_Q9SA07		POISONED
P46639_O22152_Q84JS6		POISONED
P46639_O23661_O22152		POISONED
P46639_O22152_Q9SB92		POISONED
P46639_O22152_Q38874		POISONED
P46639_O22152_Q6J9Q2		POISONED
Q9LS06_P46639_O22152		POISONED
P46639_O22152_Q9MAN1		POISONED
P46639_O22152_Q9FUY2		POISONED
P62598_P46639_O22152		POISONED
P46639_O04017_O22152		POISONED
O04479_P46639_O22152		POISONED
P46639_O22152_Q9M268		POISONED
P46639_O04292_Q9C9L2		POISONED
P46639_O04292_Q9M384		POISONED
P46639_O04292_Q9XFB1		POISONED
P46639_O04292_P29381		POISONED
P46639_Q9SA07_O04292		POISONED
P46639_Q84JS6_O04292		POISONED
P46639_O23661_O04292		POISONED
P46639_O04292_Q9SB92		POISONED
P46639_O04292_Q38874		POISONED
P46639_O04292_Q6J9Q2		POISONED
Q9LS06_P46639_O04292		POISONED
P46639_O04292_Q9SE43	0.533	DONE
P46639_Q9FUY2_O04292		POISONED
P46639_P46600_O04292	0.468	DONE
P46639_Q9C9L2_Q9XFB1		POISONED
P46639_Q9M384_Q9XFB1		POISONED
P46639_P29381_Q9XFB1		POISONED
P46639_Q9SA07_Q9XFB1		POISONED
P46639_Q84JS6_Q9XFB1		POISONED
P46639_O23661_Q9XFB1		POISONED
P46639_Q9SB92_Q9XFB1		POISONED
P46639_Q38874_Q9XFB1		POISONED
P46639_Q6J9Q2_Q9XFB1		POISONED
Q9LS06_P46639_Q9XFB1		POISONED
P46639_Q9MAN1_Q9XFB1		POISONED
P46639_O81313_Q9XFB1		POISONED
P62598_P46639_Q9XFB1		POISONED
P46639_Q9FRV4_Q9XFB1		POISONED
P46639_Q6S592_Q9XFB1		POISONED
P46639_Q9FUA4_Q9XFB1		POISONED
Q940D0_P46639_Q9XFB1		POISONED
O04479_P46639_Q9XFB1		POISONED
P46639_Q9FUY2_Q9XFB1		POISONED
P46639_Q9M384_Q9C9L2		POISONED
P46639_P29381_Q9C9L2		POISONED
P46639_Q9SA07_Q9C9L2		POISONED
P46639_Q84JS6_Q9C9L2		POISONED
P46639_O23661_Q9C9L2		POISONED
P46639_Q9C9L2_Q9SB92		POISONED
P46639_Q38874_Q9C9L2		POISONED
P46639_Q6J9Q2_Q9C9L2		POISONED
Q9LS06_P46639_Q9C9L2		POISONED
P46639_Q38876_Q9C9L2		POISONED
P46639_Q8L925_Q9C9L2		POISONED
Q9FHA2_P46639_Q9C9L2		POISONED
P46639_Q9S851_Q9C9L2		POISONED
Q84WU6_P46639_Q9C9L2		POISONED
O82798_P46639_Q9C9L2		POISONED
P46639_Q38836_Q9C9L2		POISONED
P46639_P46600_Q9C9L2		POISONED
P46639_Q9SE43_Q9C9L2	0.382	DONE
P46639_O82166_Q9C9L2		POISONED
P46639_Q9MAN1_Q9C9L2		POISONED
Q8L7G0_P46639_Q9C9L2		POISONED
P62598_P46639_Q9C9L2		POISONED
P46639_Q9FRV4_Q9C9L2		POISONED
P46639_O04017_Q9C9L2		POISONED
P46639_Q9M384_P29381		POISONED
P46639_Q9SA07_Q9M384		POISONED
P46639_Q84JS6_Q9M384		POISONED
P46639_O23661_Q9M384		POISONED
P46639_Q9M384_Q9SB92		POISONED
P46639_Q9M384_Q38874		POISONED
P46639_Q6J9Q2_Q9M384		POISONED
Q9LS06_P46639_Q9M384		POISONED
P46639_O82166_Q9M384		POISONED
P46639_O81313_Q9M384		POISONED
Q84WU6_P46639_Q9M384		POISONED
Q8L925_Q9C616_Q9C9L2		POISONED
Q8L925_Q9C616_Q9MAN1		POISONED
Q8L925_Q6S591_Q9C616		POISONED
Q8RYC8_Q8L925_Q9C616		POISONED
Q8L925_O81313_Q9C616		POISONED
P62598_Q8L925_Q9C616		POISONED
Q8L925_Q9C616_Q6S592		POISONED
Q8L925_Q93WJ9_Q9C616		POISONED
Q8L925_Q9C616_Q9SB92		POISONED
Q8L925_Q9C616_O04292		POISONED
Q8L925_O22152_Q9C616		POISONED
Q8L925_Q9LXD8_Q9C616		POISONED
Q8L925_Q9FRV4_Q9C616		POISONED
Q8L925_Q9C616_O65517		POISONED
O80931_Q8L925_Q9C616		POISONED
Q8GZ13_Q8L925_Q9C616		POISONED
Q8L925_Q9SAD4_Q9C616		POISONED
Q8L925_Q9SA07_Q9C616		POISONED
Q8L925_Q9C616_Q84JS6		POISONED
Q8L925_Q9C616_Q9XFB1		POISONED
Q8L925_Q9C616_Q38874		POISONED
Q8L925_Q9C616_Q9SJJ3		POISONED
Q8L925_Q9FHA7_Q9C616		POISONED
Q9LS06_Q8L925_Q9C616		POISONED
P62598_Q8L925_Q9C9L2		POISONED
P62598_Q8L925_O81313		POISONED
P62598_Q8L925_Q9XFB1		POISONED
P62598_Q8L925_Q38874		POISONED
P62598_Q8L925_O22152		POISONED
P62598_Q8L925_Q9SB92		POISONED
P62598_Q8L925_Q9MAN1		POISONED
P62598_Q8L925_Q6S591		POISONED
Q8RYC8_P62598_Q8L925		POISONED
P62598_Q8L925_Q6S592		POISONED
P62598_Q8L925_Q93WJ9		POISONED
Q8L925_Q93WJ9_Q9C9L2		POISONED
Q8L925_Q93WJ9_Q9MAN1		POISONED
Q8L925_Q6S591_Q93WJ9		POISONED
Q8RYC8_Q8L925_Q93WJ9		POISONED
Q8L925_O81313_Q93WJ9		POISONED
Q8L925_Q93WJ9_Q6S592		POISONED
Q8L925_Q93WJ9_Q9SB92		POISONED
Q8L925_Q9SA07_Q93WJ9		POISONED
Q8L925_O22152_Q93WJ9		POISONED
Q8L925_Q93WJ9_Q9XFB1		POISONED
Q8L925_Q93WJ9_Q38874		POISONED
Q8L925_Q9FHA7_Q93WJ9		POISONED
Q9LS06_Q8L925_Q93WJ9		POISONED
Q8L925_Q6S592_Q9C9L2		POISONED
Q8L925_Q9MAN1_Q6S592		POISONED
Q8L925_Q6S591_Q6S592		POISONED
Q8RYC8_Q8L925_Q6S592		POISONED
Q8L925_O81313_Q6S592		POISONED
Q8L925_Q6S592_Q9SB92		POISONED
Q8L925_O82166_Q6S592		POISONED
Q8L925_Q6S592_P29381		POISONED
Q8L925_Q9FRV4_Q6S592		POISONED
Q8L925_Q6S592_Q9XFB1		POISONED
Q8L925_P46600_Q6S592		POISONED
Q8L925_Q9SND4_Q6S592		POISONED
Q8L925_Q9FHA7_Q6S592		POISONED
Q8L925_Q6S592_P29385		POISONED
Q8L925_Q6S591_Q9C9L2		POISONED
Q8L925_Q6S591_Q9MAN1		POISONED
Q8RYC8_Q8L925_Q6S591		POISONED
Q8L925_O81313_Q6S591		POISONED
Q8L925_Q6S591_Q9SB92		POISONED
Q8L925_Q6S591_Q9FUY2		POISONED
Q8L925_Q9SA07_Q6S591		POISONED
Q8L925_Q6S591_Q9XFB1		POISONED
Q8L925_Q9SND4_Q6S591		POISONED
Q8L925_Q9MAN1_Q9C9L2		POISONED
Q8RYC8_Q8L925_Q9MAN1		POISONED
Q8L925_O81313_Q9MAN1		POISONED
Q8L925_Q9MAN1_Q9SB92		POISONED
Q8L925_O22152_Q9MAN1		POISONED
Q8L925_Q9MAN1_Q9XFB1		POISONED
Q8L925_Q9MAN1_Q38874		POISONED
Q8RYC8_Q8L925_Q9C9L2		POISONED
Q8L925_O81313_Q9C9L2		POISONED
Q8L925_Q9C9L2_Q9SB92		POISONED
Q8L925_Q38876_Q9C9L2		POISONED
Q8L925_P29381_Q9C9L2		POISONED
[truncated: 2,505 more rows]

## Sheet: Mterf9
complex_name	iptm	status
C0Z2T1_A0A7G2FGJ0	0.393	DONE
A0A178VFD1_A0A7G2FGJ0	0.596	DONE
A0A178VBU3_A0A7G2FGJ0	0.615	DONE
A0A178UL64_A0A7G2FGJ0	0.344	DONE
A0A7G2FGJ0_A0A8F5GHA9	0.275	DONE
A0A7G2FGJ0_Q8L5Z4	0.358	DONE
A0A7G2FGJ0_Q3ZVD9	0.594	DONE
A0A178VG47_A0A7G2FGJ0	0.379	DONE
A0A654FDF6_A0A7G2FGJ0	0.485	DONE
A0A178VBY8_A0A7G2FGJ0	0.572	DONE
A0A178VXH4_A0A7G2FGJ0	0.359	DONE
A0A654FLF7_A0A7G2FGJ0	0.285	DONE
A0A7G2FGJ0_O80796	0.527	DONE
C0Z3G4_A0A7G2FGJ0	0.651	DONE
A0A178UYX6_A0A7G2FGJ0	0.288	DONE
A0A7G2FGJ0_P56808	0.655	DONE
O22686_A0A7G2FGJ0	0.524	DONE
A0A178USM6_A0A7G2FGJ0	0.426	DONE
A0A7G2FGJ0_A0A1B1W512	0.413	DONE
F4J3M2_A0A7G2FGJ0	0.258	DONE
A0A654FUP3_A0A7G2FGJ0	0.426	DONE
A0A178UBS2_A0A7G2FGJ0	0.542	DONE
A0A7G2FGJ0_P60039	0.536	DONE
A0A178VJT9_A0A7G2FGJ0	0.564	DONE
A8MRH4_A0A7G2FGJ0	0.515	DONE
A0A5S9XKB3_A0A7G2FGJ0	0.544	DONE
P51412_A0A7G2FGJ0	0.55	DONE
A0A178VLL1_A0A7G2FGJ0	0.509	DONE
A0A7G2FGJ0_A0A1B1W4U6	0.519	DONE
A0A7G2FGJ0_A0A514YJW6	0.509	DONE
A0A7G2FGJ0_A0A1B1W4T9	0.23	DONE
A0A7G2FGJ0_A0A1B1W4T3	0.451	DONE
A0A7G2FGJ0_A0A178UTK6	0.437	DONE
B9DHZ8_A0A7G2FGJ0	0.614	DONE
A0A5S9X620_A0A7G2FGJ0	0.399	DONE
A0A7G2FGJ0_A0A1B1W4Y2	0.57	DONE
A0A384L9X3_A0A7G2FGJ0	0.563	DONE
A0A7G2FGJ0_A0A1B1W4X8	0.575	DONE
A0A178VSS0_A0A7G2FGJ0	0.403	DONE
C0Z2T1_A0A7G2FGJ0_A0A1B1W4Y2	0.323	DONE
C0Z2T1_A0A654FLF7_A0A7G2FGJ0		POISONED
C0Z2T1_A0A5S9XKB3_A0A7G2FGJ0	0.364	DONE
C0Z2T1_A0A178UL64_A0A7G2FGJ0		POISONED
C0Z2T1_A0A178VG47_A0A7G2FGJ0		POISONED
C0Z2T1_A0A178VXH4_A0A7G2FGJ0		POISONED
C0Z2T1_A0A7G2FGJ0_Q8L5Z4		POISONED
C0Z2T1_A0A5S9X620_A0A7G2FGJ0		POISONED
C0Z2T1_A0A7G2FGJ0_A0A8F5GHA9		POISONED
C0Z2T1_A0A7G2FGJ0_Q3ZVD9	0.349	DONE
C0Z2T1_A0A178VJT9_A0A7G2FGJ0	0.384	DONE
C0Z2T1_A0A178USM6_A0A7G2FGJ0		POISONED
C0Z2T1_A0A7G2FGJ0_A0A1B1W512		POISONED
C0Z2T1_A0A654FDF6_A0A7G2FGJ0		POISONED
C0Z2T1_A0A654FUP3_A0A7G2FGJ0		POISONED
C0Z2T1_A0A7G2FGJ0_A0A1B1W4U6	0.33	DONE
A0A384L9X3_C0Z2T1_A0A7G2FGJ0	0.366	DONE
C0Z2T1_A0A7G2FGJ0_P56808	0.374	DONE
C0Z2T1_A0A7G2FGJ0_A0A514YJW6	0.344	DONE
C0Z2T1_F4J3M2_A0A7G2FGJ0		POISONED
C0Z2T1_A0A7G2FGJ0_P60039	0.348	DONE
P51412_C0Z2T1_A0A7G2FGJ0	0.365	DONE
C0Z2T1_B9DHZ8_A0A7G2FGJ0	0.271	DONE
C0Z3G4_C0Z2T1_A0A7G2FGJ0	0.36	DONE
C0Z2T1_A0A7G2FGJ0_A0A178UTK6		POISONED
C0Z2T1_A0A178VBU3_A0A7G2FGJ0	0.344	DONE
A8MRH4_C0Z2T1_A0A7G2FGJ0	0.367	DONE
C0Z2T1_A0A178UBS2_A0A7G2FGJ0	0.359	DONE
C0Z2T1_A0A7G2FGJ0_A0A1B1W4T9		POISONED
A0A178VSS0_C0Z2T1_A0A7G2FGJ0		POISONED
O22686_C0Z2T1_A0A7G2FGJ0	0.336	DONE
C0Z2T1_A0A7G2FGJ0_A0A1B1W4T3		POISONED
C0Z2T1_A0A178VLL1_A0A7G2FGJ0	0.297	DONE
C0Z2T1_A0A178VBY8_A0A7G2FGJ0	0.398	DONE
C0Z2T1_A0A7G2FGJ0_A0A1B1W4X8	0.376	DONE
C0Z2T1_A0A7G2FGJ0_O80796	0.35	DONE
C0Z2T1_A0A178VFD1_A0A7G2FGJ0	0.365	DONE
C0Z2T1_A0A178UYX6_A0A7G2FGJ0		POISONED
A0A178VFD1_A0A7G2FGJ0_A0A1B1W4Y2	0.5	DONE
A0A178VFD1_A0A654FLF7_A0A7G2FGJ0	0.293	DONE
A0A178VFD1_A0A5S9XKB3_A0A7G2FGJ0	0.423	DONE
A0A178VFD1_A0A178UL64_A0A7G2FGJ0	0.266	DONE
A0A178VG47_A0A178VFD1_A0A7G2FGJ0	0.303	DONE
A0A178VXH4_A0A178VFD1_A0A7G2FGJ0	0.398	DONE
A0A178VFD1_A0A7G2FGJ0_Q8L5Z4	0.298	DONE
A0A5S9X620_A0A178VFD1_A0A7G2FGJ0	0.329	DONE
A0A178VFD1_A0A7G2FGJ0_A0A8F5GHA9	0.261	DONE
A0A178VFD1_A0A7G2FGJ0_Q3ZVD9	0.457	DONE
A0A178VFD1_A0A178VJT9_A0A7G2FGJ0	0.449	DONE
A0A178VFD1_A0A178USM6_A0A7G2FGJ0	0.356	DONE
A0A178VFD1_A0A7G2FGJ0_A0A1B1W512	0.348	DONE
A0A178VFD1_A0A654FDF6_A0A7G2FGJ0	0.39	DONE
A0A178VFD1_A0A654FUP3_A0A7G2FGJ0	0.364	DONE
A0A178VFD1_A0A7G2FGJ0_A0A1B1W4U6	0.403	DONE
A0A384L9X3_A0A178VFD1_A0A7G2FGJ0	0.411	DONE
A0A178VFD1_A0A7G2FGJ0_P56808	0.473	DONE
A0A178VFD1_A0A7G2FGJ0_A0A514YJW6	0.412	DONE
F4J3M2_A0A178VFD1_A0A7G2FGJ0	0.239	DONE
A0A178VFD1_A0A7G2FGJ0_P60039	0.383	DONE
P51412_A0A178VFD1_A0A7G2FGJ0	0.435	DONE
A0A178VFD1_B9DHZ8_A0A7G2FGJ0	0.34	DONE
C0Z3G4_A0A178VFD1_A0A7G2FGJ0	0.505	DONE
A0A178VFD1_A0A7G2FGJ0_A0A178UTK6	0.38	DONE
A0A178VFD1_A0A178VBU3_A0A7G2FGJ0	0.437	DONE
A8MRH4_A0A178VFD1_A0A7G2FGJ0	0.41	DONE
A0A178VFD1_A0A178UBS2_A0A7G2FGJ0	0.428	DONE
A0A178VFD1_A0A7G2FGJ0_A0A1B1W4T9	0.235	DONE
A0A178VSS0_A0A178VFD1_A0A7G2FGJ0	0.313	DONE
O22686_A0A178VFD1_A0A7G2FGJ0	0.448	DONE
A0A178VFD1_A0A7G2FGJ0_A0A1B1W4T3	0.359	DONE
A0A178VFD1_A0A178VLL1_A0A7G2FGJ0	0.422	DONE
A0A178VBY8_A0A178VFD1_A0A7G2FGJ0	0.475	DONE
A0A178VFD1_A0A7G2FGJ0_A0A1B1W4X8	0.447	DONE
A0A178VFD1_A0A7G2FGJ0_O80796	0.405	DONE
A0A178VFD1_A0A178UYX6_A0A7G2FGJ0	0.267	DONE
A0A178VBU3_A0A7G2FGJ0_A0A1B1W4Y2	0.417	DONE
A0A178VBU3_A0A654FLF7_A0A7G2FGJ0	0.313	DONE
A0A178VBU3_A0A5S9XKB3_A0A7G2FGJ0	0.453	DONE
A0A178VBU3_A0A178UL64_A0A7G2FGJ0	0.285	DONE
A0A178VG47_A0A178VBU3_A0A7G2FGJ0	0.321	DONE
A0A178VXH4_A0A178VBU3_A0A7G2FGJ0	0.292	DONE
A0A178VBU3_A0A7G2FGJ0_Q8L5Z4	0.315	DONE
A0A5S9X620_A0A178VBU3_A0A7G2FGJ0	0.329	DONE
A0A178VBU3_A0A7G2FGJ0_A0A8F5GHA9	0.256	DONE
A0A178VBU3_A0A7G2FGJ0_Q3ZVD9	0.469	DONE
A0A178VBU3_A0A178VJT9_A0A7G2FGJ0	0.481	DONE
A0A178VBU3_A0A178USM6_A0A7G2FGJ0	0.366	DONE
A0A178VBU3_A0A7G2FGJ0_A0A1B1W512	0.342	DONE
A0A654FDF6_A0A178VBU3_A0A7G2FGJ0	0.38	DONE
A0A178VBU3_A0A654FUP3_A0A7G2FGJ0	0.367	DONE
A0A178VBU3_A0A7G2FGJ0_A0A1B1W4U6	0.39	DONE
A0A384L9X3_A0A178VBU3_A0A7G2FGJ0	0.401	DONE
A0A178VBU3_A0A7G2FGJ0_P56808	0.465	DONE
A0A178VBU3_A0A7G2FGJ0_A0A514YJW6	0.425	DONE
F4J3M2_A0A178VBU3_A0A7G2FGJ0	0.234	DONE
A0A178VBU3_A0A7G2FGJ0_P60039	0.399	DONE
P51412_A0A178VBU3_A0A7G2FGJ0	0.417	DONE
A0A178VBU3_B9DHZ8_A0A7G2FGJ0	0.325	DONE
C0Z3G4_A0A178VBU3_A0A7G2FGJ0	0.511	DONE
A0A178VBU3_A0A7G2FGJ0_A0A178UTK6	0.354	DONE
A8MRH4_A0A178VBU3_A0A7G2FGJ0	0.424	DONE
A0A178VBU3_A0A178UBS2_A0A7G2FGJ0	0.427	DONE
A0A178VBU3_A0A7G2FGJ0_A0A1B1W4T9	0.231	DONE
A0A178VSS0_A0A178VBU3_A0A7G2FGJ0	0.352	DONE
O22686_A0A178VBU3_A0A7G2FGJ0	0.448	DONE
A0A178VBU3_A0A7G2FGJ0_A0A1B1W4T3	0.376	DONE
A0A178VBU3_A0A178VLL1_A0A7G2FGJ0	0.441	DONE
A0A178VBY8_A0A178VBU3_A0A7G2FGJ0	0.49	DONE
A0A178VBU3_A0A7G2FGJ0_A0A1B1W4X8	0.455	DONE
A0A178VBU3_A0A7G2FGJ0_O80796	0.453	DONE
A0A178VBU3_A0A178UYX6_A0A7G2FGJ0	0.281	DONE
A0A178UL64_A0A7G2FGJ0_A0A1B1W4Y2	0.361	DONE
A0A654FLF7_A0A178UL64_A0A7G2FGJ0		POISONED
A0A5S9XKB3_A0A178UL64_A0A7G2FGJ0	0.283	DONE
A0A178VG47_A0A178UL64_A0A7G2FGJ0		POISONED
A0A178VXH4_A0A178UL64_A0A7G2FGJ0		POISONED
A0A178UL64_A0A7G2FGJ0_Q8L5Z4		POISONED
A0A5S9X620_A0A178UL64_A0A7G2FGJ0		POISONED
A0A178UL64_A0A7G2FGJ0_A0A8F5GHA9		POISONED
A0A178UL64_A0A7G2FGJ0_Q3ZVD9	0.28	DONE
A0A178VJT9_A0A178UL64_A0A7G2FGJ0	0.306	DONE
A0A178UL64_A0A178USM6_A0A7G2FGJ0		POISONED
A0A178UL64_A0A7G2FGJ0_A0A1B1W512		POISONED
A0A654FDF6_A0A178UL64_A0A7G2FGJ0		POISONED
A0A654FUP3_A0A178UL64_A0A7G2FGJ0		POISONED
A0A178UL64_A0A7G2FGJ0_A0A1B1W4U6	0.25	DONE
A0A384L9X3_A0A178UL64_A0A7G2FGJ0	0.28	DONE
A0A178UL64_A0A7G2FGJ0_P56808	0.298	DONE
A0A178UL64_A0A7G2FGJ0_A0A514YJW6	0.279	DONE
F4J3M2_A0A178UL64_A0A7G2FGJ0		POISONED
A0A178UL64_A0A7G2FGJ0_P60039	0.314	DONE
P51412_A0A178UL64_A0A7G2FGJ0	0.304	DONE
B9DHZ8_A0A178UL64_A0A7G2FGJ0	0.235	DONE
C0Z3G4_A0A178UL64_A0A7G2FGJ0	0.282	DONE
A0A178UL64_A0A7G2FGJ0_A0A178UTK6		POISONED
A8MRH4_A0A178UL64_A0A7G2FGJ0	0.33	DONE
A0A178UL64_A0A178UBS2_A0A7G2FGJ0	0.275	DONE
A0A178UL64_A0A7G2FGJ0_A0A1B1W4T9		POISONED
A0A178VSS0_A0A178UL64_A0A7G2FGJ0		POISONED
O22686_A0A178UL64_A0A7G2FGJ0	0.28	DONE
A0A178UL64_A0A7G2FGJ0_A0A1B1W4T3		POISONED
A0A178VLL1_A0A178UL64_A0A7G2FGJ0	0.324	DONE
A0A178VBY8_A0A178UL64_A0A7G2FGJ0	0.311	DONE
A0A178UL64_A0A7G2FGJ0_A0A1B1W4X8	0.351	DONE
A0A178UL64_A0A7G2FGJ0_O80796	0.29	DONE
A0A178UYX6_A0A178UL64_A0A7G2FGJ0		POISONED
A0A7G2FGJ0_A0A8F5GHA9_A0A1B1W4Y2	0.262	DONE
A0A654FLF7_A0A7G2FGJ0_A0A8F5GHA9		POISONED
A0A5S9XKB3_A0A7G2FGJ0_A0A8F5GHA9	0.247	DONE
A0A178VG47_A0A7G2FGJ0_A0A8F5GHA9		POISONED
A0A178VXH4_A0A7G2FGJ0_A0A8F5GHA9		POISONED
A0A7G2FGJ0_A0A8F5GHA9_Q8L5Z4		POISONED
A0A5S9X620_A0A7G2FGJ0_A0A8F5GHA9		POISONED
A0A7G2FGJ0_A0A8F5GHA9_Q3ZVD9	0.253	DONE
A0A178VJT9_A0A7G2FGJ0_A0A8F5GHA9	0.265	DONE
A0A178USM6_A0A7G2FGJ0_A0A8F5GHA9		POISONED
A0A7G2FGJ0_A0A8F5GHA9_A0A1B1W512		POISONED
A0A654FDF6_A0A7G2FGJ0_A0A8F5GHA9		POISONED
A0A654FUP3_A0A7G2FGJ0_A0A8F5GHA9		POISONED
A0A7G2FGJ0_A0A8F5GHA9_A0A1B1W4U6	0.258	DONE
A0A384L9X3_A0A7G2FGJ0_A0A8F5GHA9	0.262	DONE
A0A7G2FGJ0_A0A8F5GHA9_P56808	0.268	DONE
A0A7G2FGJ0_A0A8F5GHA9_A0A514YJW6	0.33	DONE
F4J3M2_A0A7G2FGJ0_A0A8F5GHA9		POISONED
A0A7G2FGJ0_A0A8F5GHA9_P60039	0.256	DONE
P51412_A0A7G2FGJ0_A0A8F5GHA9	0.262	DONE
B9DHZ8_A0A7G2FGJ0_A0A8F5GHA9	0.239	DONE
C0Z3G4_A0A7G2FGJ0_A0A8F5GHA9	0.258	DONE
A0A7G2FGJ0_A0A178UTK6_A0A8F5GHA9		POISONED
A8MRH4_A0A7G2FGJ0_A0A8F5GHA9	0.263	DONE
A0A178UBS2_A0A7G2FGJ0_A0A8F5GHA9	0.246	DONE
A0A7G2FGJ0_A0A8F5GHA9_A0A1B1W4T9		POISONED
A0A178VSS0_A0A7G2FGJ0_A0A8F5GHA9		POISONED
O22686_A0A7G2FGJ0_A0A8F5GHA9	0.263	DONE
A0A7G2FGJ0_A0A1B1W4T3_A0A8F5GHA9		POISONED
A0A178VLL1_A0A7G2FGJ0_A0A8F5GHA9	0.265	DONE
A0A178VBY8_A0A7G2FGJ0_A0A8F5GHA9	0.254	DONE
A0A7G2FGJ0_A0A8F5GHA9_A0A1B1W4X8	0.26	DONE
A0A7G2FGJ0_A0A8F5GHA9_O80796	0.26	DONE
A0A178UYX6_A0A7G2FGJ0_A0A8F5GHA9		POISONED
A0A7G2FGJ0_A0A1B1W4Y2_Q8L5Z4	0.303	DONE
A0A654FLF7_A0A7G2FGJ0_Q8L5Z4		POISONED
A0A5S9XKB3_A0A7G2FGJ0_Q8L5Z4	0.316	DONE
A0A178VG47_A0A7G2FGJ0_Q8L5Z4		POISONED
A0A178VXH4_A0A7G2FGJ0_Q8L5Z4		POISONED
A0A5S9X620_A0A7G2FGJ0_Q8L5Z4		POISONED
A0A7G2FGJ0_Q3ZVD9_Q8L5Z4	0.312	DONE
A0A178VJT9_A0A7G2FGJ0_Q8L5Z4	0.317	DONE
A0A178USM6_A0A7G2FGJ0_Q8L5Z4		POISONED
A0A7G2FGJ0_A0A1B1W512_Q8L5Z4		POISONED
A0A654FDF6_A0A7G2FGJ0_Q8L5Z4		POISONED
A0A654FUP3_A0A7G2FGJ0_Q8L5Z4		POISONED
A0A7G2FGJ0_A0A1B1W4U6_Q8L5Z4	0.298	DONE
A0A384L9X3_A0A7G2FGJ0_Q8L5Z4	0.315	DONE
A0A7G2FGJ0_P56808_Q8L5Z4	0.299	DONE
A0A7G2FGJ0_A0A514YJW6_Q8L5Z4	0.331	DONE
F4J3M2_A0A7G2FGJ0_Q8L5Z4		POISONED
A0A7G2FGJ0_P60039_Q8L5Z4	0.311	DONE
P51412_A0A7G2FGJ0_Q8L5Z4	0.306	DONE
B9DHZ8_A0A7G2FGJ0_Q8L5Z4	0.309	DONE
C0Z3G4_A0A7G2FGJ0_Q8L5Z4	0.335	DONE
A0A7G2FGJ0_A0A178UTK6_Q8L5Z4		POISONED
A8MRH4_A0A7G2FGJ0_Q8L5Z4	0.295	DONE
A0A178UBS2_A0A7G2FGJ0_Q8L5Z4	0.378	DONE
A0A7G2FGJ0_A0A1B1W4T9_Q8L5Z4		POISONED
A0A178VSS0_A0A7G2FGJ0_Q8L5Z4		POISONED
O22686_A0A7G2FGJ0_Q8L5Z4	0.323	DONE
A0A7G2FGJ0_A0A1B1W4T3_Q8L5Z4		POISONED
A0A178VLL1_A0A7G2FGJ0_Q8L5Z4	0.308	DONE
A0A178VBY8_A0A7G2FGJ0_Q8L5Z4	0.327	DONE
A0A7G2FGJ0_A0A1B1W4X8_Q8L5Z4	0.323	DONE
A0A7G2FGJ0_O80796_Q8L5Z4	0.298	DONE
A0A178UYX6_A0A7G2FGJ0_Q8L5Z4		POISONED
A0A7G2FGJ0_Q3ZVD9_A0A1B1W4Y2	0.429	DONE
A0A654FLF7_A0A7G2FGJ0_Q3ZVD9	0.297	DONE
A0A5S9XKB3_A0A7G2FGJ0_Q3ZVD9	0.447	DONE
A0A178VG47_A0A7G2FGJ0_Q3ZVD9	0.312	DONE
A0A178VXH4_A0A7G2FGJ0_Q3ZVD9	0.312	DONE
A0A5S9X620_A0A7G2FGJ0_Q3ZVD9	0.331	DONE
A0A178VJT9_A0A7G2FGJ0_Q3ZVD9	0.46	DONE
A0A178USM6_A0A7G2FGJ0_Q3ZVD9	0.35	DONE
A0A7G2FGJ0_Q3ZVD9_A0A1B1W512	0.338	DONE
A0A654FDF6_A0A7G2FGJ0_Q3ZVD9	0.395	DONE
A0A654FUP3_A0A7G2FGJ0_Q3ZVD9	0.362	DONE
A0A7G2FGJ0_A0A1B1W4U6_Q3ZVD9	0.409	DONE
A0A384L9X3_A0A7G2FGJ0_Q3ZVD9	0.398	DONE
A0A7G2FGJ0_Q3ZVD9_P56808	0.5	DONE
A0A7G2FGJ0_Q3ZVD9_A0A514YJW6	0.401	DONE
F4J3M2_A0A7G2FGJ0_Q3ZVD9	0.249	DONE
A0A7G2FGJ0_Q3ZVD9_P60039	0.429	DONE
P51412_A0A7G2FGJ0_Q3ZVD9	0.434	DONE
B9DHZ8_A0A7G2FGJ0_Q3ZVD9	0.308	DONE
C0Z3G4_A0A7G2FGJ0_Q3ZVD9	0.528	DONE
A0A7G2FGJ0_A0A178UTK6_Q3ZVD9	0.341	DONE
A8MRH4_A0A7G2FGJ0_Q3ZVD9	0.428	DONE
A0A178UBS2_A0A7G2FGJ0_Q3ZVD9	0.426	DONE
A0A7G2FGJ0_A0A1B1W4T9_Q3ZVD9	0.248	DONE
A0A178VSS0_A0A7G2FGJ0_Q3ZVD9	0.358	DONE
O22686_A0A7G2FGJ0_Q3ZVD9	0.465	DONE
A0A7G2FGJ0_A0A1B1W4T3_Q3ZVD9	0.373	DONE
A0A178VLL1_A0A7G2FGJ0_Q3ZVD9	0.474	DONE
A0A178VBY8_A0A7G2FGJ0_Q3ZVD9	0.489	DONE
A0A7G2FGJ0_Q3ZVD9_A0A1B1W4X8	0.436	DONE
A0A7G2FGJ0_Q3ZVD9_O80796	0.449	DONE
A0A178UYX6_A0A7G2FGJ0_Q3ZVD9	0.272	DONE
A0A178VG47_A0A7G2FGJ0_A0A1B1W4Y2	0.316	DONE
A0A178VG47_A0A654FLF7_A0A7G2FGJ0		POISONED
A0A178VG47_A0A5S9XKB3_A0A7G2FGJ0	0.314	DONE
A0A178VXH4_A0A178VG47_A0A7G2FGJ0		POISONED
A0A5S9X620_A0A178VG47_A0A7G2FGJ0		POISONED
A0A178VG47_A0A178VJT9_A0A7G2FGJ0	0.326	DONE
A0A178VG47_A0A178USM6_A0A7G2FGJ0		POISONED
A0A178VG47_A0A7G2FGJ0_A0A1B1W512		POISONED
A0A178VG47_A0A654FDF6_A0A7G2FGJ0		POISONED
A0A178VG47_A0A654FUP3_A0A7G2FGJ0		POISONED
A0A178VG47_A0A7G2FGJ0_A0A1B1W4U6	0.301	DONE
A0A384L9X3_A0A178VG47_A0A7G2FGJ0	0.292	DONE
A0A178VG47_A0A7G2FGJ0_P56808	0.322	DONE
A0A178VG47_A0A7G2FGJ0_A0A514YJW6	0.306	DONE
F4J3M2_A0A178VG47_A0A7G2FGJ0		POISONED
A0A178VG47_A0A7G2FGJ0_P60039	0.318	DONE
P51412_A0A178VG47_A0A7G2FGJ0	0.338	DONE
A0A178VG47_B9DHZ8_A0A7G2FGJ0	0.297	DONE
C0Z3G4_A0A178VG47_A0A7G2FGJ0	0.319	DONE
A0A178VG47_A0A7G2FGJ0_A0A178UTK6		POISONED
A8MRH4_A0A178VG47_A0A7G2FGJ0	0.318	DONE
A0A178VG47_A0A178UBS2_A0A7G2FGJ0	0.314	DONE
A0A178VG47_A0A7G2FGJ0_A0A1B1W4T9		POISONED
A0A178VSS0_A0A178VG47_A0A7G2FGJ0		POISONED
O22686_A0A178VG47_A0A7G2FGJ0	0.324	DONE
A0A178VG47_A0A7G2FGJ0_A0A1B1W4T3		POISONED
A0A178VG47_A0A178VLL1_A0A7G2FGJ0	0.325	DONE
A0A178VBY8_A0A178VG47_A0A7G2FGJ0	0.336	DONE
A0A178VG47_A0A7G2FGJ0_A0A1B1W4X8	0.307	DONE
A0A178VG47_A0A7G2FGJ0_O80796	0.328	DONE
A0A178VG47_A0A178UYX6_A0A7G2FGJ0		POISONED
A0A654FDF6_A0A7G2FGJ0_A0A1B1W4Y2	0.365	DONE
A0A654FDF6_A0A654FLF7_A0A7G2FGJ0		POISONED
A0A654FDF6_A0A5S9XKB3_A0A7G2FGJ0	0.379	DONE
A0A178VXH4_A0A654FDF6_A0A7G2FGJ0		POISONED
A0A5S9X620_A0A654FDF6_A0A7G2FGJ0		POISONED
A0A654FDF6_A0A178VJT9_A0A7G2FGJ0	0.392	DONE
A0A654FDF6_A0A178USM6_A0A7G2FGJ0		POISONED
A0A654FDF6_A0A7G2FGJ0_A0A1B1W512		POISONED
A0A654FDF6_A0A654FUP3_A0A7G2FGJ0		POISONED
A0A654FDF6_A0A7G2FGJ0_A0A1B1W4U6	0.394	DONE
A0A384L9X3_A0A654FDF6_A0A7G2FGJ0	0.365	DONE
A0A654FDF6_A0A7G2FGJ0_P56808	0.435	DONE
A0A654FDF6_A0A7G2FGJ0_A0A514YJW6	0.361	DONE
F4J3M2_A0A654FDF6_A0A7G2FGJ0		POISONED
A0A654FDF6_A0A7G2FGJ0_P60039	0.38	DONE
P51412_A0A654FDF6_A0A7G2FGJ0	0.386	DONE
A0A654FDF6_B9DHZ8_A0A7G2FGJ0	0.3	DONE
C0Z3G4_A0A654FDF6_A0A7G2FGJ0	0.373	DONE
A0A654FDF6_A0A7G2FGJ0_A0A178UTK6		POISONED
A8MRH4_A0A654FDF6_A0A7G2FGJ0	0.376	DONE
A0A654FDF6_A0A178UBS2_A0A7G2FGJ0	0.439	DONE
A0A654FDF6_A0A7G2FGJ0_A0A1B1W4T9		POISONED
A0A178VSS0_A0A654FDF6_A0A7G2FGJ0		POISONED
O22686_A0A654FDF6_A0A7G2FGJ0	0.404	DONE
A0A654FDF6_A0A7G2FGJ0_A0A1B1W4T3		POISONED
A0A654FDF6_A0A178VLL1_A0A7G2FGJ0	0.363	DONE
A0A178VBY8_A0A654FDF6_A0A7G2FGJ0	0.385	DONE
A0A654FDF6_A0A7G2FGJ0_A0A1B1W4X8	0.39	DONE
A0A654FDF6_A0A7G2FGJ0_O80796	0.354	DONE
A0A654FDF6_A0A178UYX6_A0A7G2FGJ0		POISONED
A0A178VBY8_A0A7G2FGJ0_A0A1B1W4Y2	0.422	DONE
A0A178VBY8_A0A654FLF7_A0A7G2FGJ0	0.296	DONE
A0A178VBY8_A0A5S9XKB3_A0A7G2FGJ0	0.46	DONE
A0A178VXH4_A0A178VBY8_A0A7G2FGJ0	0.298	DONE
A0A5S9X620_A0A178VBY8_A0A7G2FGJ0	0.394	DONE
A0A178VBY8_A0A178VJT9_A0A7G2FGJ0	0.508	DONE
A0A178VBY8_A0A178USM6_A0A7G2FGJ0	0.373	DONE
A0A178VBY8_A0A7G2FGJ0_A0A1B1W512	0.364	DONE
A0A178VBY8_A0A654FUP3_A0A7G2FGJ0	0.372	DONE
A0A178VBY8_A0A7G2FGJ0_A0A1B1W4U6	0.417	DONE
A0A384L9X3_A0A178VBY8_A0A7G2FGJ0	0.463	DONE
A0A178VBY8_A0A7G2FGJ0_P56808	0.506	DONE
A0A178VBY8_A0A7G2FGJ0_A0A514YJW6	0.434	DONE
F4J3M2_A0A178VBY8_A0A7G2FGJ0	0.249	DONE
A0A178VBY8_A0A7G2FGJ0_P60039	0.412	DONE
P51412_A0A178VBY8_A0A7G2FGJ0	0.463	DONE
A0A178VBY8_B9DHZ8_A0A7G2FGJ0	0.357	DONE
C0Z3G4_A0A178VBY8_A0A7G2FGJ0	0.481	DONE
A0A178VBY8_A0A7G2FGJ0_A0A178UTK6	0.372	DONE
A8MRH4_A0A178VBY8_A0A7G2FGJ0	0.436	DONE
A0A178VBY8_A0A178UBS2_A0A7G2FGJ0	0.453	DONE
A0A178VBY8_A0A7G2FGJ0_A0A1B1W4T9	0.233	DONE
A0A178VSS0_A0A178VBY8_A0A7G2FGJ0	0.338	DONE
O22686_A0A178VBY8_A0A7G2FGJ0	0.454	DONE
A0A178VBY8_A0A7G2FGJ0_A0A1B1W4T3	0.38	DONE
A0A178VBY8_A0A178VLL1_A0A7G2FGJ0	0.454	DONE
A0A178VBY8_A0A7G2FGJ0_A0A1B1W4X8	0.43	DONE
A0A178VBY8_A0A7G2FGJ0_O80796	0.429	DONE
A0A178VBY8_A0A178UYX6_A0A7G2FGJ0	0.281	DONE
A0A178VXH4_A0A7G2FGJ0_A0A1B1W4Y2	0.3	DONE
A0A178VXH4_A0A654FLF7_A0A7G2FGJ0		POISONED
A0A178VXH4_A0A5S9XKB3_A0A7G2FGJ0	0.317	DONE
A0A5S9X620_A0A178VXH4_A0A7G2FGJ0		POISONED
A0A178VXH4_A0A178VJT9_A0A7G2FGJ0	0.298	DONE
A0A178VXH4_A0A178USM6_A0A7G2FGJ0		POISONED
A0A178VXH4_A0A7G2FGJ0_A0A1B1W512		POISONED
A0A178VXH4_A0A654FUP3_A0A7G2FGJ0		POISONED
A0A178VXH4_A0A7G2FGJ0_A0A1B1W4U6	0.311	DONE
A0A384L9X3_A0A178VXH4_A0A7G2FGJ0	0.3	DONE
A0A178VXH4_A0A7G2FGJ0_P56808	0.41	DONE
A0A178VXH4_A0A7G2FGJ0_A0A514YJW6	0.305	DONE
A0A178VXH4_F4J3M2_A0A7G2FGJ0		POISONED
A0A178VXH4_A0A7G2FGJ0_P60039	0.319	DONE
P51412_A0A178VXH4_A0A7G2FGJ0	0.326	DONE
A0A178VXH4_B9DHZ8_A0A7G2FGJ0	0.35	DONE
C0Z3G4_A0A178VXH4_A0A7G2FGJ0	0.309	DONE
A0A178VXH4_A0A7G2FGJ0_A0A178UTK6		POISONED
A8MRH4_A0A178VXH4_A0A7G2FGJ0	0.308	DONE
A0A178VXH4_A0A178UBS2_A0A7G2FGJ0	0.314	DONE
A0A178VXH4_A0A7G2FGJ0_A0A1B1W4T9		POISONED
A0A178VSS0_A0A178VXH4_A0A7G2FGJ0		POISONED
O22686_A0A178VXH4_A0A7G2FGJ0	0.34	DONE
A0A178VXH4_A0A7G2FGJ0_A0A1B1W4T3		POISONED
A0A178VXH4_A0A178VLL1_A0A7G2FGJ0	0.315	DONE
A0A178VXH4_A0A7G2FGJ0_A0A1B1W4X8	0.307	DONE
A0A178VXH4_A0A7G2FGJ0_O80796	0.327	DONE
A0A178VXH4_A0A178UYX6_A0A7G2FGJ0		POISONED
A0A654FLF7_A0A7G2FGJ0_A0A1B1W4Y2	0.305	DONE
A0A5S9XKB3_A0A654FLF7_A0A7G2FGJ0	0.286	DONE
A0A5S9X620_A0A654FLF7_A0A7G2FGJ0		POISONED
A0A178VJT9_A0A654FLF7_A0A7G2FGJ0	0.311	DONE
A0A654FLF7_A0A178USM6_A0A7G2FGJ0		POISONED
A0A654FLF7_A0A7G2FGJ0_A0A1B1W512		POISONED
A0A654FLF7_A0A654FUP3_A0A7G2FGJ0		POISONED
A0A654FLF7_A0A7G2FGJ0_A0A1B1W4U6	0.283	DONE
A0A384L9X3_A0A654FLF7_A0A7G2FGJ0	0.311	DONE
A0A654FLF7_A0A7G2FGJ0_P56808	0.315	DONE
A0A654FLF7_A0A7G2FGJ0_A0A514YJW6	0.305	DONE
F4J3M2_A0A654FLF7_A0A7G2FGJ0		POISONED
A0A654FLF7_A0A7G2FGJ0_P60039	0.289	DONE
P51412_A0A654FLF7_A0A7G2FGJ0	0.323	DONE
A0A654FLF7_B9DHZ8_A0A7G2FGJ0	0.26	DONE
C0Z3G4_A0A654FLF7_A0A7G2FGJ0	0.277	DONE
A0A654FLF7_A0A7G2FGJ0_A0A178UTK6		POISONED
A8MRH4_A0A654FLF7_A0A7G2FGJ0	0.315	DONE
A0A654FLF7_A0A178UBS2_A0A7G2FGJ0	0.3	DONE
A0A654FLF7_A0A7G2FGJ0_A0A1B1W4T9		POISONED
A0A178VSS0_A0A654FLF7_A0A7G2FGJ0		POISONED
O22686_A0A654FLF7_A0A7G2FGJ0	0.3	DONE
A0A654FLF7_A0A7G2FGJ0_A0A1B1W4T3		POISONED
A0A178VLL1_A0A654FLF7_A0A7G2FGJ0	0.279	DONE
A0A654FLF7_A0A7G2FGJ0_A0A1B1W4X8	0.315	DONE
A0A654FLF7_A0A7G2FGJ0_O80796	0.27	DONE
A0A654FLF7_A0A178UYX6_A0A7G2FGJ0		POISONED
A0A7G2FGJ0_A0A1B1W4Y2_O80796	0.379	DONE
A0A5S9XKB3_A0A7G2FGJ0_O80796	0.446	DONE
A0A5S9X620_A0A7G2FGJ0_O80796	0.345	DONE
A0A178VJT9_A0A7G2FGJ0_O80796	0.452	DONE
A0A178USM6_A0A7G2FGJ0_O80796	0.361	DONE
A0A7G2FGJ0_A0A1B1W512_O80796	0.355	DONE
A0A654FUP3_A0A7G2FGJ0_O80796	0.346	DONE
A0A7G2FGJ0_A0A1B1W4U6_O80796	0.403	DONE
A0A384L9X3_A0A7G2FGJ0_O80796	0.396	DONE
A0A7G2FGJ0_P56808_O80796	0.489	DONE
A0A7G2FGJ0_A0A514YJW6_O80796	0.415	DONE
F4J3M2_A0A7G2FGJ0_O80796	0.27	DONE
A0A7G2FGJ0_O80796_P60039	0.41	DONE
P51412_A0A7G2FGJ0_O80796	0.432	DONE
B9DHZ8_A0A7G2FGJ0_O80796	0.343	DONE
C0Z3G4_A0A7G2FGJ0_O80796	0.437	DONE
A0A7G2FGJ0_A0A178UTK6_O80796	0.35	DONE
A8MRH4_A0A7G2FGJ0_O80796	0.415	DONE
A0A178UBS2_A0A7G2FGJ0_O80796	0.413	DONE
A0A7G2FGJ0_A0A1B1W4T9_O80796	0.248	DONE
A0A178VSS0_A0A7G2FGJ0_O80796	0.36	DONE
O22686_A0A7G2FGJ0_O80796	0.429	DONE
A0A7G2FGJ0_A0A1B1W4T3_O80796	0.351	DONE
A0A178VLL1_A0A7G2FGJ0_O80796	0.383	DONE
A0A7G2FGJ0_A0A1B1W4X8_O80796	0.425	DONE
A0A178UYX6_A0A7G2FGJ0_O80796	0.276	DONE
C0Z3G4_A0A7G2FGJ0_A0A1B1W4Y2	0.448	DONE
C0Z3G4_A0A5S9XKB3_A0A7G2FGJ0	0.489	DONE
C0Z3G4_A0A5S9X620_A0A7G2FGJ0	0.361	DONE
C0Z3G4_A0A178VJT9_A0A7G2FGJ0	0.483	DONE
C0Z3G4_A0A178USM6_A0A7G2FGJ0	0.382	DONE
C0Z3G4_A0A7G2FGJ0_A0A1B1W512	0.383	DONE
C0Z3G4_A0A654FUP3_A0A7G2FGJ0	0.361	DONE
C0Z3G4_A0A7G2FGJ0_A0A1B1W4U6	0.45	DONE
A0A384L9X3_C0Z3G4_A0A7G2FGJ0	0.449	DONE
C0Z3G4_A0A7G2FGJ0_P56808	0.538	DONE
C0Z3G4_A0A7G2FGJ0_A0A514YJW6	0.45	DONE
C0Z3G4_F4J3M2_A0A7G2FGJ0	0.246	DONE
C0Z3G4_A0A7G2FGJ0_P60039	0.433	DONE
P51412_C0Z3G4_A0A7G2FGJ0	0.492	DONE
C0Z3G4_B9DHZ8_A0A7G2FGJ0	0.359	DONE
C0Z3G4_A0A7G2FGJ0_A0A178UTK6	0.383	DONE
A8MRH4_C0Z3G4_A0A7G2FGJ0	0.472	DONE
C0Z3G4_A0A178UBS2_A0A7G2FGJ0	0.459	DONE
C0Z3G4_A0A7G2FGJ0_A0A1B1W4T9	0.25	DONE
A0A178VSS0_C0Z3G4_A0A7G2FGJ0	0.362	DONE
O22686_C0Z3G4_A0A7G2FGJ0	0.472	DONE
C0Z3G4_A0A7G2FGJ0_A0A1B1W4T3	0.403	DONE
C0Z3G4_A0A178VLL1_A0A7G2FGJ0	0.456	DONE
C0Z3G4_A0A7G2FGJ0_A0A1B1W4X8	0.497	DONE
C0Z3G4_A0A178UYX6_A0A7G2FGJ0	0.271	DONE
A0A178UYX6_A0A7G2FGJ0_A0A1B1W4Y2	0.264	DONE
A0A5S9XKB3_A0A178UYX6_A0A7G2FGJ0	0.279	DONE
A0A5S9X620_A0A178UYX6_A0A7G2FGJ0		POISONED
A0A178VJT9_A0A178UYX6_A0A7G2FGJ0	0.287	DONE
A0A178UYX6_A0A178USM6_A0A7G2FGJ0		POISONED
A0A178UYX6_A0A7G2FGJ0_A0A1B1W512		POISONED
A0A178UYX6_A0A654FUP3_A0A7G2FGJ0		POISONED
A0A178UYX6_A0A7G2FGJ0_A0A1B1W4U6	0.268	DONE
A0A384L9X3_A0A178UYX6_A0A7G2FGJ0	0.262	DONE
A0A178UYX6_A0A7G2FGJ0_P56808	0.277	DONE
A0A178UYX6_A0A7G2FGJ0_A0A514YJW6	0.277	DONE
F4J3M2_A0A178UYX6_A0A7G2FGJ0		POISONED
A0A178UYX6_A0A7G2FGJ0_P60039	0.287	DONE
P51412_A0A178UYX6_A0A7G2FGJ0	0.283	DONE
B9DHZ8_A0A178UYX6_A0A7G2FGJ0	0.253	DONE
A0A178UYX6_A0A7G2FGJ0_A0A178UTK6		POISONED
A8MRH4_A0A178UYX6_A0A7G2FGJ0	0.26	DONE
A0A178UYX6_A0A178UBS2_A0A7G2FGJ0	0.29	DONE
A0A178UYX6_A0A7G2FGJ0_A0A1B1W4T9		POISONED
A0A178VSS0_A0A178UYX6_A0A7G2FGJ0		POISONED
O22686_A0A178UYX6_A0A7G2FGJ0	0.275	DONE
A0A178UYX6_A0A7G2FGJ0_A0A1B1W4T3		POISONED
A0A178VLL1_A0A178UYX6_A0A7G2FGJ0	0.261	DONE
A0A178UYX6_A0A7G2FGJ0_A0A1B1W4X8	0.283	DONE
A0A7G2FGJ0_A0A1B1W4Y2_P56808	0.45	DONE
A0A5S9XKB3_A0A7G2FGJ0_P56808	0.457	DONE
A0A5S9X620_A0A7G2FGJ0_P56808	0.362	DONE
A0A178VJT9_A0A7G2FGJ0_P56808	0.473	DONE
A0A178USM6_A0A7G2FGJ0_P56808	0.371	DONE
A0A7G2FGJ0_P56808_A0A1B1W512	0.351	DONE
A0A654FUP3_A0A7G2FGJ0_P56808	0.373	DONE
A0A7G2FGJ0_A0A1B1W4U6_P56808	0.395	DONE
A0A384L9X3_A0A7G2FGJ0_P56808	0.418	DONE
A0A7G2FGJ0_A0A514YJW6_P56808	0.415	DONE
F4J3M2_A0A7G2FGJ0_P56808	0.242	DONE
A0A7G2FGJ0_P56808_P60039	0.382	DONE
P51412_A0A7G2FGJ0_P56808	0.472	DONE
B9DHZ8_A0A7G2FGJ0_P56808	0.529	DONE
A0A7G2FGJ0_A0A178UTK6_P56808	0.395	DONE
A8MRH4_A0A7G2FGJ0_P56808	0.447	DONE
A0A178UBS2_A0A7G2FGJ0_P56808	0.452	DONE
A0A7G2FGJ0_A0A1B1W4T9_P56808	0.248	DONE
A0A178VSS0_A0A7G2FGJ0_P56808	0.348	DONE
O22686_A0A7G2FGJ0_P56808	0.431	DONE
A0A7G2FGJ0_A0A1B1W4T3_P56808	0.389	DONE
A0A178VLL1_A0A7G2FGJ0_P56808	0.484	DONE
A0A7G2FGJ0_A0A1B1W4X8_P56808	0.467	DONE
O22686_A0A7G2FGJ0_A0A1B1W4Y2	0.411	DONE
O22686_A0A5S9XKB3_A0A7G2FGJ0	0.409	DONE
O22686_A0A5S9X620_A0A7G2FGJ0	0.333	DONE
O22686_A0A178VJT9_A0A7G2FGJ0	0.452	DONE
O22686_A0A178USM6_A0A7G2FGJ0	0.352	DONE
O22686_A0A7G2FGJ0_A0A1B1W512	0.308	DONE
O22686_A0A654FUP3_A0A7G2FGJ0	0.355	DONE
O22686_A0A7G2FGJ0_A0A1B1W4U6	0.373	DONE
O22686_A0A384L9X3_A0A7G2FGJ0	0.368	DONE
O22686_A0A7G2FGJ0_A0A514YJW6	0.402	DONE
O22686_F4J3M2_A0A7G2FGJ0	0.24	DONE
O22686_A0A7G2FGJ0_P60039	0.447	DONE
O22686_P51412_A0A7G2FGJ0	0.424	DONE
O22686_B9DHZ8_A0A7G2FGJ0	0.334	DONE
O22686_A0A7G2FGJ0_A0A178UTK6	0.345	DONE
O22686_A8MRH4_A0A7G2FGJ0	0.416	DONE
O22686_A0A178UBS2_A0A7G2FGJ0	0.388	DONE
O22686_A0A7G2FGJ0_A0A1B1W4T9	0.247	DONE
O22686_A0A178VSS0_A0A7G2FGJ0	0.33	DONE
O22686_A0A7G2FGJ0_A0A1B1W4T3	0.358	DONE
O22686_A0A178VLL1_A0A7G2FGJ0	0.45	DONE
O22686_A0A7G2FGJ0_A0A1B1W4X8	0.433	DONE
A0A178USM6_A0A7G2FGJ0_A0A1B1W4Y2	0.359	DONE
A0A5S9XKB3_A0A178USM6_A0A7G2FGJ0	0.354	DONE
A0A5S9X620_A0A178USM6_A0A7G2FGJ0		POISONED
A0A178VJT9_A0A178USM6_A0A7G2FGJ0	0.342	DONE
A0A178USM6_A0A7G2FGJ0_A0A1B1W512		POISONED
A0A654FUP3_A0A178USM6_A0A7G2FGJ0		POISONED
A0A178USM6_A0A7G2FGJ0_A0A1B1W4U6	0.314	DONE
A0A384L9X3_A0A178USM6_A0A7G2FGJ0	0.323	DONE
A0A178USM6_A0A7G2FGJ0_A0A514YJW6	0.342	DONE
F4J3M2_A0A178USM6_A0A7G2FGJ0		POISONED
A0A178USM6_A0A7G2FGJ0_P60039	0.308	DONE
P51412_A0A178USM6_A0A7G2FGJ0	0.344	DONE
B9DHZ8_A0A178USM6_A0A7G2FGJ0	0.287	DONE
A0A178USM6_A0A7G2FGJ0_A0A178UTK6		POISONED
A8MRH4_A0A178USM6_A0A7G2FGJ0	0.339	DONE
A0A178USM6_A0A178UBS2_A0A7G2FGJ0	0.36	DONE
A0A178USM6_A0A7G2FGJ0_A0A1B1W4T9		POISONED
A0A178VSS0_A0A178USM6_A0A7G2FGJ0		POISONED
A0A178USM6_A0A7G2FGJ0_A0A1B1W4T3		POISONED
A0A178VLL1_A0A178USM6_A0A7G2FGJ0	0.339	DONE
A0A178USM6_A0A7G2FGJ0_A0A1B1W4X8	0.338	DONE
A0A7G2FGJ0_A0A1B1W4Y2_A0A1B1W512	0.312	DONE
A0A5S9XKB3_A0A7G2FGJ0_A0A1B1W512	0.322	DONE
A0A5S9X620_A0A7G2FGJ0_A0A1B1W512		POISONED
A0A178VJT9_A0A7G2FGJ0_A0A1B1W512	0.341	DONE
A0A654FUP3_A0A7G2FGJ0_A0A1B1W512		POISONED
A0A7G2FGJ0_A0A1B1W4U6_A0A1B1W512	0.317	DONE
A0A384L9X3_A0A7G2FGJ0_A0A1B1W512	0.305	DONE
A0A7G2FGJ0_A0A514YJW6_A0A1B1W512	0.321	DONE
F4J3M2_A0A7G2FGJ0_A0A1B1W512		POISONED
A0A7G2FGJ0_A0A1B1W512_P60039	0.306	DONE
P51412_A0A7G2FGJ0_A0A1B1W512	0.345	DONE
B9DHZ8_A0A7G2FGJ0_A0A1B1W512	0.284	DONE
A0A7G2FGJ0_A0A178UTK6_A0A1B1W512		POISONED
A8MRH4_A0A7G2FGJ0_A0A1B1W512	0.307	DONE
A0A178UBS2_A0A7G2FGJ0_A0A1B1W512	0.328	DONE
A0A7G2FGJ0_A0A1B1W4T9_A0A1B1W512		POISONED
A0A178VSS0_A0A7G2FGJ0_A0A1B1W512		POISONED
A0A7G2FGJ0_A0A1B1W4T3_A0A1B1W512		POISONED
A0A178VLL1_A0A7G2FGJ0_A0A1B1W512	0.369	DONE
A0A7G2FGJ0_A0A1B1W4X8_A0A1B1W512	0.333	DONE
F4J3M2_A0A7G2FGJ0_A0A1B1W4Y2	0.242	DONE
F4J3M2_A0A5S9XKB3_A0A7G2FGJ0	0.255	DONE
A0A5S9X620_F4J3M2_A0A7G2FGJ0		POISONED
F4J3M2_A0A178VJT9_A0A7G2FGJ0	0.245	DONE
F4J3M2_A0A654FUP3_A0A7G2FGJ0		POISONED
F4J3M2_A0A7G2FGJ0_A0A1B1W4U6	0.24	DONE
A0A384L9X3_F4J3M2_A0A7G2FGJ0	0.249	DONE
F4J3M2_A0A7G2FGJ0_A0A514YJW6	0.233	DONE
F4J3M2_A0A7G2FGJ0_P60039	0.24	DONE
P51412_F4J3M2_A0A7G2FGJ0	0.237	DONE
F4J3M2_B9DHZ8_A0A7G2FGJ0	0.226	DONE
F4J3M2_A0A7G2FGJ0_A0A178UTK6		POISONED
A8MRH4_F4J3M2_A0A7G2FGJ0	0.266	DONE
F4J3M2_A0A178UBS2_A0A7G2FGJ0	0.25	DONE
F4J3M2_A0A7G2FGJ0_A0A1B1W4T9		POISONED
A0A178VSS0_F4J3M2_A0A7G2FGJ0		POISONED
F4J3M2_A0A7G2FGJ0_A0A1B1W4T3		POISONED
F4J3M2_A0A178VLL1_A0A7G2FGJ0	0.247	DONE
F4J3M2_A0A7G2FGJ0_A0A1B1W4X8	0.236	DONE
A0A654FUP3_A0A7G2FGJ0_A0A1B1W4Y2	0.356	DONE
A0A5S9XKB3_A0A654FUP3_A0A7G2FGJ0	0.356	DONE
A0A5S9X620_A0A654FUP3_A0A7G2FGJ0		POISONED
A0A178VJT9_A0A654FUP3_A0A7G2FGJ0	0.362	DONE
A0A654FUP3_A0A7G2FGJ0_A0A1B1W4U6	0.335	DONE
A0A384L9X3_A0A654FUP3_A0A7G2FGJ0	0.342	DONE
A0A654FUP3_A0A7G2FGJ0_A0A514YJW6	0.353	DONE
A0A654FUP3_A0A7G2FGJ0_P60039	0.317	DONE
P51412_A0A654FUP3_A0A7G2FGJ0	0.358	DONE
B9DHZ8_A0A654FUP3_A0A7G2FGJ0	0.293	DONE
A0A654FUP3_A0A7G2FGJ0_A0A178UTK6		POISONED
A8MRH4_A0A654FUP3_A0A7G2FGJ0	0.344	DONE
A0A654FUP3_A0A178UBS2_A0A7G2FGJ0	0.36	DONE
A0A654FUP3_A0A7G2FGJ0_A0A1B1W4T9		POISONED
A0A178VSS0_A0A654FUP3_A0A7G2FGJ0		POISONED
A0A654FUP3_A0A7G2FGJ0_A0A1B1W4T3		POISONED
A0A178VLL1_A0A654FUP3_A0A7G2FGJ0	0.364	DONE
A0A654FUP3_A0A7G2FGJ0_A0A1B1W4X8	0.362	DONE
A0A178UBS2_A0A7G2FGJ0_A0A1B1W4Y2	0.413	DONE
A0A5S9XKB3_A0A178UBS2_A0A7G2FGJ0	0.398	DONE
A0A5S9X620_A0A178UBS2_A0A7G2FGJ0	0.324	DONE
A0A178VJT9_A0A178UBS2_A0A7G2FGJ0	0.424	DONE
A0A178UBS2_A0A7G2FGJ0_A0A1B1W4U6	0.387	DONE
A0A384L9X3_A0A178UBS2_A0A7G2FGJ0	0.379	DONE
A0A178UBS2_A0A7G2FGJ0_A0A514YJW6	0.405	DONE
A0A178UBS2_A0A7G2FGJ0_P60039	0.379	DONE
P51412_A0A178UBS2_A0A7G2FGJ0	0.428	DONE
B9DHZ8_A0A178UBS2_A0A7G2FGJ0	0.525	DONE
A0A178UBS2_A0A7G2FGJ0_A0A178UTK6	0.43	DONE
A8MRH4_A0A178UBS2_A0A7G2FGJ0	0.384	DONE
A0A178UBS2_A0A7G2FGJ0_A0A1B1W4T9	0.213	DONE
A0A178VSS0_A0A178UBS2_A0A7G2FGJ0	0.342	DONE
A0A178UBS2_A0A7G2FGJ0_A0A1B1W4T3	0.369	DONE
A0A178VLL1_A0A178UBS2_A0A7G2FGJ0	0.395	DONE
A0A178UBS2_A0A7G2FGJ0_A0A1B1W4X8	0.428	DONE
A0A7G2FGJ0_A0A1B1W4Y2_P60039	0.365	DONE
A0A5S9XKB3_A0A7G2FGJ0_P60039	0.381	DONE
A0A5S9X620_A0A7G2FGJ0_P60039	0.332	DONE
A0A178VJT9_A0A7G2FGJ0_P60039	0.434	DONE
A0A7G2FGJ0_A0A1B1W4U6_P60039	0.348	DONE
A0A384L9X3_A0A7G2FGJ0_P60039	0.351	DONE
A0A7G2FGJ0_A0A514YJW6_P60039	0.383	DONE
P51412_A0A7G2FGJ0_P60039	0.393	DONE
B9DHZ8_A0A7G2FGJ0_P60039	0.309	DONE
A0A7G2FGJ0_A0A178UTK6_P60039	0.37	DONE
A8MRH4_A0A7G2FGJ0_P60039	0.41	DONE
A0A7G2FGJ0_A0A1B1W4T9_P60039	0.243	DONE
A0A178VSS0_A0A7G2FGJ0_P60039	0.301	DONE
A0A7G2FGJ0_A0A1B1W4T3_P60039	0.409	DONE
A0A178VLL1_A0A7G2FGJ0_P60039	0.384	DONE
A0A7G2FGJ0_A0A1B1W4X8_P60039	0.376	DONE
A0A178VJT9_A0A7G2FGJ0_A0A1B1W4Y2	0.396	DONE
A0A5S9XKB3_A0A178VJT9_A0A7G2FGJ0	0.453	DONE
A0A5S9X620_A0A178VJT9_A0A7G2FGJ0	0.35	DONE
A0A178VJT9_A0A7G2FGJ0_A0A1B1W4U6	0.404	DONE
A0A384L9X3_A0A178VJT9_A0A7G2FGJ0	0.395	DONE
A0A178VJT9_A0A7G2FGJ0_A0A514YJW6	0.4	DONE
P51412_A0A178VJT9_A0A7G2FGJ0	0.423	DONE
A0A178VJT9_B9DHZ8_A0A7G2FGJ0	0.57	DONE
A0A178VJT9_A0A7G2FGJ0_A0A178UTK6	0.361	DONE
A8MRH4_A0A178VJT9_A0A7G2FGJ0	0.41	DONE
A0A178VJT9_A0A7G2FGJ0_A0A1B1W4T9	0.245	DONE
A0A178VSS0_A0A178VJT9_A0A7G2FGJ0	0.334	DONE
A0A178VJT9_A0A7G2FGJ0_A0A1B1W4T3	0.368	DONE
A0A178VLL1_A0A178VJT9_A0A7G2FGJ0	0.448	DONE
A0A178VJT9_A0A7G2FGJ0_A0A1B1W4X8	0.462	DONE
A8MRH4_A0A7G2FGJ0_A0A1B1W4Y2	0.396	DONE
A8MRH4_A0A5S9XKB3_A0A7G2FGJ0	0.428	DONE
A8MRH4_A0A5S9X620_A0A7G2FGJ0	0.328	DONE
A8MRH4_A0A7G2FGJ0_A0A1B1W4U6	0.361	DONE
A0A384L9X3_A8MRH4_A0A7G2FGJ0	0.337	DONE
A8MRH4_A0A7G2FGJ0_A0A514YJW6	0.388	DONE
P51412_A8MRH4_A0A7G2FGJ0	0.421	DONE
A8MRH4_B9DHZ8_A0A7G2FGJ0	0.324	DONE
A8MRH4_A0A7G2FGJ0_A0A178UTK6	0.349	DONE
A8MRH4_A0A7G2FGJ0_A0A1B1W4T9	0.238	DONE
A8MRH4_A0A178VSS0_A0A7G2FGJ0	0.314	DONE
A8MRH4_A0A7G2FGJ0_A0A1B1W4T3	0.359	DONE
A8MRH4_A0A178VLL1_A0A7G2FGJ0	0.409	DONE
A8MRH4_A0A7G2FGJ0_A0A1B1W4X8	0.411	DONE
A0A5S9XKB3_A0A7G2FGJ0_A0A1B1W4Y2	0.416	DONE
A0A5S9X620_A0A5S9XKB3_A0A7G2FGJ0	0.339	DONE
A0A5S9XKB3_A0A7G2FGJ0_A0A1B1W4U6	0.361	DONE
A0A384L9X3_A0A5S9XKB3_A0A7G2FGJ0	0.381	DONE
A0A5S9XKB3_A0A7G2FGJ0_A0A514YJW6	0.408	DONE
P51412_A0A5S9XKB3_A0A7G2FGJ0	0.423	DONE
A0A5S9XKB3_B9DHZ8_A0A7G2FGJ0	0.389	DONE
A0A5S9XKB3_A0A7G2FGJ0_A0A178UTK6	0.342	DONE
A0A5S9XKB3_A0A7G2FGJ0_A0A1B1W4T9	0.223	DONE
A0A178VSS0_A0A5S9XKB3_A0A7G2FGJ0	0.32	DONE
A0A5S9XKB3_A0A7G2FGJ0_A0A1B1W4T3	0.362	DONE
A0A178VLL1_A0A5S9XKB3_A0A7G2FGJ0	0.389	DONE
A0A5S9XKB3_A0A7G2FGJ0_A0A1B1W4X8	0.448	DONE
P51412_A0A7G2FGJ0_A0A1B1W4Y2	0.411	DONE
P51412_A0A5S9X620_A0A7G2FGJ0	0.329	DONE
P51412_A0A7G2FGJ0_A0A1B1W4U6	0.381	DONE
P51412_A0A384L9X3_A0A7G2FGJ0	0.381	DONE
P51412_A0A7G2FGJ0_A0A514YJW6	0.398	DONE
P51412_B9DHZ8_A0A7G2FGJ0	0.44	DONE
P51412_A0A7G2FGJ0_A0A178UTK6	0.386	DONE
P51412_A0A7G2FGJ0_A0A1B1W4T9	0.237	DONE
P51412_A0A178VSS0_A0A7G2FGJ0	0.338	DONE
P51412_A0A7G2FGJ0_A0A1B1W4T3	0.365	DONE
P51412_A0A178VLL1_A0A7G2FGJ0	0.441	DONE
P51412_A0A7G2FGJ0_A0A1B1W4X8	0.432	DONE
A0A178VLL1_A0A7G2FGJ0_A0A1B1W4Y2	0.391	DONE
A0A5S9X620_A0A178VLL1_A0A7G2FGJ0	0.356	DONE
A0A178VLL1_A0A7G2FGJ0_A0A1B1W4U6	0.459	DONE
A0A384L9X3_A0A178VLL1_A0A7G2FGJ0	0.398	DONE
A0A178VLL1_A0A7G2FGJ0_A0A514YJW6	0.392	DONE
A0A178VLL1_B9DHZ8_A0A7G2FGJ0	0.343	DONE
A0A178VLL1_A0A7G2FGJ0_A0A178UTK6	0.361	DONE
A0A178VLL1_A0A7G2FGJ0_A0A1B1W4T9	0.233	DONE
A0A178VSS0_A0A178VLL1_A0A7G2FGJ0	0.351	DONE
A0A178VLL1_A0A7G2FGJ0_A0A1B1W4T3	0.375	DONE
A0A178VLL1_A0A7G2FGJ0_A0A1B1W4X8	0.441	DONE
A0A7G2FGJ0_A0A1B1W4U6_A0A1B1W4Y2	0.352	DONE
A0A5S9X620_A0A7G2FGJ0_A0A1B1W4U6	0.334	DONE
A0A384L9X3_A0A7G2FGJ0_A0A1B1W4U6	0.342	DONE
A0A7G2FGJ0_A0A1B1W4U6_A0A514YJW6	0.357	DONE
B9DHZ8_A0A7G2FGJ0_A0A1B1W4U6	0.511	DONE
A0A7G2FGJ0_A0A178UTK6_A0A1B1W4U6	0.316	DONE
A0A7G2FGJ0_A0A1B1W4T9_A0A1B1W4U6	0.247	DONE
A0A178VSS0_A0A7G2FGJ0_A0A1B1W4U6	0.311	DONE
A0A7G2FGJ0_A0A1B1W4T3_A0A1B1W4U6	0.346	DONE
A0A7G2FGJ0_A0A1B1W4U6_A0A1B1W4X8	0.375	DONE
A0A7G2FGJ0_A0A514YJW6_A0A1B1W4Y2	0.39	DONE
A0A5S9X620_A0A7G2FGJ0_A0A514YJW6	0.32	DONE
A0A384L9X3_A0A7G2FGJ0_A0A514YJW6	0.375	DONE
B9DHZ8_A0A7G2FGJ0_A0A514YJW6	0.308	DONE
A0A7G2FGJ0_A0A178UTK6_A0A514YJW6	0.351	DONE
A0A7G2FGJ0_A0A1B1W4T9_A0A514YJW6	0.244	DONE
A0A178VSS0_A0A7G2FGJ0_A0A514YJW6	0.312	DONE
A0A7G2FGJ0_A0A1B1W4T3_A0A514YJW6	0.355	DONE
A0A7G2FGJ0_A0A1B1W4X8_A0A514YJW6	0.406	DONE
A0A7G2FGJ0_A0A1B1W4T9_A0A1B1W4Y2	0.243	DONE
A0A5S9X620_A0A7G2FGJ0_A0A1B1W4T9		POISONED
A0A384L9X3_A0A7G2FGJ0_A0A1B1W4T9	0.235	DONE
B9DHZ8_A0A7G2FGJ0_A0A1B1W4T9	0.217	DONE
A0A7G2FGJ0_A0A178UTK6_A0A1B1W4T9		POISONED
A0A178VSS0_A0A7G2FGJ0_A0A1B1W4T9		POISONED
A0A7G2FGJ0_A0A1B1W4T3_A0A1B1W4T9		POISONED
A0A7G2FGJ0_A0A1B1W4T9_A0A1B1W4X8	0.245	DONE
A0A7G2FGJ0_A0A1B1W4T3_A0A1B1W4Y2	0.365	DONE
A0A5S9X620_A0A7G2FGJ0_A0A1B1W4T3		POISONED
A0A384L9X3_A0A7G2FGJ0_A0A1B1W4T3	0.345	DONE
B9DHZ8_A0A7G2FGJ0_A0A1B1W4T3	0.304	DONE
A0A7G2FGJ0_A0A178UTK6_A0A1B1W4T3		POISONED
A0A178VSS0_A0A7G2FGJ0_A0A1B1W4T3		POISONED
A0A7G2FGJ0_A0A1B1W4T3_A0A1B1W4X8	0.366	DONE
A0A7G2FGJ0_A0A178UTK6_A0A1B1W4Y2	0.377	DONE
A0A5S9X620_A0A7G2FGJ0_A0A178UTK6		POISONED
A0A384L9X3_A0A7G2FGJ0_A0A178UTK6	0.321	DONE
B9DHZ8_A0A7G2FGJ0_A0A178UTK6	0.298	DONE
A0A178VSS0_A0A7G2FGJ0_A0A178UTK6		POISONED
A0A7G2FGJ0_A0A178UTK6_A0A1B1W4X8	0.36	DONE
B9DHZ8_A0A7G2FGJ0_A0A1B1W4Y2	0.446	DONE
A0A5S9X620_B9DHZ8_A0A7G2FGJ0	0.297	DONE
A0A384L9X3_B9DHZ8_A0A7G2FGJ0	0.302	DONE
A0A178VSS0_B9DHZ8_A0A7G2FGJ0	0.281	DONE
B9DHZ8_A0A7G2FGJ0_A0A1B1W4X8	0.488	DONE
A0A5S9X620_A0A7G2FGJ0_A0A1B1W4Y2	0.318	DONE
A0A384L9X3_A0A5S9X620_A0A7G2FGJ0	0.323	DONE
A0A178VSS0_A0A5S9X620_A0A7G2FGJ0		POISONED
A0A5S9X620_A0A7G2FGJ0_A0A1B1W4X8	0.327	DONE
A0A384L9X3_A0A7G2FGJ0_A0A1B1W4Y2	0.396	DONE
A0A178VSS0_A0A7G2FGJ0_A0A1B1W4Y2	0.313	DONE
A0A7G2FGJ0_A0A1B1W4X8_A0A1B1W4Y2	0.418	DONE
A0A384L9X3_A0A178VSS0_A0A7G2FGJ0	0.3	DONE
A0A384L9X3_A0A7G2FGJ0_A0A1B1W4X8	0.37	DONE
A0A178VSS0_A0A7G2FGJ0_A0A1B1W4X8	0.343	DONE

## Sheet: PP2a_trimmed
complex_name	iptm	status
Q13362_P67775	0.841	DONE
P30153_P67775	0.759	DONE
P63151_P67775	0.462	DONE
Q14738_P67775	0.415	DONE
P67775_Q9Y570	0.92	DONE
P78318_P67775	0.365	DONE
Q9Y2T4_P67775	0.5	DONE
Q13362_P78318_P67775	0.608	DONE
Q14738_Q13362_P67775	0.57	DONE
Q13362_P63151_P67775	0.44	DONE
Q13362_P30153_P67775	0.881	DONE
Q13362_P67775_Q9Y570	0.527	DONE
Q13362_Q9Y2T4_P67775	0.354	DONE
P30153_P78318_P67775	0.511	DONE
Q14738_P30153_P67775	0.761	DONE
P30153_P63151_P67775	0.768	DONE
P30153_P67775_Q9Y570	0.694	DONE
P30153_Q9Y2T4_P67775	0.791	DONE
P63151_P78318_P67775		POISONED
Q14738_P63151_P67775		POISONED
P63151_P67775_Q9Y570	0.227	DONE
P63151_Q9Y2T4_P67775		POISONED
Q14738_P78318_P67775		POISONED
Q14738_P67775_Q9Y570	0.325	DONE
Q14738_Q9Y2T4_P67775		POISONED
P78318_P67775_Q9Y570	0.722	DONE
Q9Y2T4_P67775_Q9Y570	0.602	DONE
Q9Y2T4_P78318_P67775		POISONED
Q14738_Q13362_P78318_P67775	0.308	DONE
Q13362_P63151_P78318_P67775	0.302	DONE
Q13362_P30153_P78318_P67775	0.509	DONE
Q13362_P78318_P67775_Q9Y570	0.536	DONE
Q13362_Q9Y2T4_P78318_P67775	0.466	DONE
Q14738_Q13362_P63151_P67775	0.302	DONE
Q14738_Q13362_P30153_P67775	0.649	DONE
Q14738_Q13362_P67775_Q9Y570	0.39	DONE
Q14738_Q13362_Q9Y2T4_P67775	0.308	DONE
Q13362_P30153_P63151_P67775	0.59	DONE
Q13362_P63151_P67775_Q9Y570	0.422	DONE
Q13362_P63151_Q9Y2T4_P67775	0.285	DONE
Q13362_P30153_P67775_Q9Y570	0.848	DONE
Q13362_P30153_Q9Y2T4_P67775	0.542	DONE
Q13362_Q9Y2T4_P67775_Q9Y570	0.413	DONE
Q14738_P30153_P78318_P67775	0.698	DONE
P30153_P63151_P78318_P67775	0.66	DONE
P30153_P78318_P67775_Q9Y570	0.584	DONE
P30153_Q9Y2T4_P78318_P67775	0.669	DONE
Q14738_P30153_P63151_P67775	0.628
Q14738_P30153_P67775_Q9Y570	0.726	DONE
Q14738_P30153_Q9Y2T4_P67775	0.632	DONE
P30153_P63151_P67775_Q9Y570	0.69	DONE
P30153_P63151_Q9Y2T4_P67775	0.475	DONE
P30153_Q9Y2T4_P67775_Q9Y570	0.751	DONE
Q14738_P63151_P78318_P67775		POISONED
P63151_P78318_P67775_Q9Y570	0.376	DONE
P63151_Q9Y2T4_P78318_P67775		POISONED
Q14738_P63151_P67775_Q9Y570	0.299	DONE
Q14738_P63151_Q9Y2T4_P67775		POISONED
P63151_Q9Y2T4_P67775_Q9Y570	0.3	DONE
Q14738_P78318_P67775_Q9Y570	0.38	DONE
Q14738_Q9Y2T4_P78318_P67775		POISONED
Q14738_Q9Y2T4_P67775_Q9Y570	0.279	DONE
Q9Y2T4_P78318_P67775_Q9Y570	0.34	DONE

## Sheet: PP2a_untrimmed
complex_name	iptm	status
Q13362_P67775	0.859	DONE
P30153_P67775	0.891	DONE
P63151_P67775	0.479	DONE
Q14738_P67775	0.86	DONE
P67775_Q9Y570	0.93	DONE
P78318_P67775	0.828	DONE
Q9Y2T4_P67775	0.494	DONE
Q13362_P78318_P67775	0.355	DONE
Q14738_Q13362_P67775	0.2	DONE
Q13362_P63151_P67775	0.229	DONE
Q13362_P30153_P67775	0.879	DONE
Q13362_P67775_Q9Y570	0.434	DONE
Q13362_Q9Y2T4_P67775	0.342	DONE
P30153_P78318_P67775	0.736	DONE
Q14738_P30153_P67775	0.882	DONE
P30153_P63151_P67775	0.856	DONE
P30153_P67775_Q9Y570	0.798	DONE
P30153_Q9Y2T4_P67775	0.809	DONE
P63151_P78318_P67775	0.441	DONE
Q14738_P63151_P67775	0.235	DONE
P63151_P67775_Q9Y570	0.656	DONE
P63151_Q9Y2T4_P67775		POISONED
Q14738_P78318_P67775	0.314	DONE
Q14738_P67775_Q9Y570	0.441	DONE
Q14738_Q9Y2T4_P67775	0.242	DONE
P78318_P67775_Q9Y570	0.737	DONE
Q9Y2T4_P67775_Q9Y570	0.613	DONE
Q9Y2T4_P78318_P67775	0.461	DONE
Q14738_Q13362_P78318_P67775	0.274	DONE
Q13362_P63151_P78318_P67775	0.285	DONE
Q13362_P30153_P78318_P67775	0.623	DONE
Q13362_P78318_P67775_Q9Y570	0.439	DONE
Q13362_Q9Y2T4_P78318_P67775	0.281	DONE
Q14738_Q13362_P63151_P67775	0.205	DONE
Q14738_Q13362_P30153_P67775	0.539	DONE
Q14738_Q13362_P67775_Q9Y570	0.313	DONE
Q14738_Q13362_Q9Y2T4_P67775	0.3	DONE
Q13362_P30153_P63151_P67775	0.754	DONE
Q13362_P63151_P67775_Q9Y570	0.385	DONE
Q13362_P63151_Q9Y2T4_P67775	0.221	FAILED
Q13362_P30153_P67775_Q9Y570	0.833	DONE
Q13362_P30153_Q9Y2T4_P67775	0.649	DONE
Q13362_Q9Y2T4_P67775_Q9Y570	0.426	DONE
Q14738_P30153_P78318_P67775	0.67	DONE
P30153_P63151_P78318_P67775	0.809	DONE
P30153_P78318_P67775_Q9Y570		FAILED
P30153_Q9Y2T4_P78318_P67775	0.781	DONE
Q14738_P30153_P63151_P67775	0.783	DONE
Q14738_P30153_P67775_Q9Y570	0.84	DONE
Q14738_P30153_Q9Y2T4_P67775	0.645	DONE
P30153_P63151_P67775_Q9Y570	0.8	DONE
P30153_P63151_Q9Y2T4_P67775	0.544	DONE
P30153_Q9Y2T4_P67775_Q9Y570	0.783	DONE
Q14738_P63151_P78318_P67775	0.262	DONE
P63151_P78318_P67775_Q9Y570	0.49	DONE
P63151_Q9Y2T4_P78318_P67775	0.265	DONE
Q14738_P63151_P67775_Q9Y570	0.372	DONE
Q14738_P63151_Q9Y2T4_P67775	0.206	DONE
P63151_Q9Y2T4_P67775_Q9Y570	0.388	DONE
Q14738_P78318_P67775_Q9Y570	0.415	DONE
Q14738_Q9Y2T4_P78318_P67775	0.278	DONE
Q14738_Q9Y2T4_P67775_Q9Y570	0.39	DONE
Q9Y2T4_P78318_P67775_Q9Y570	0.504	DONE

## Sheet: TFIIIC
complex_name	iptm	status
Q8WUA4_Q9Y5Q8	0.325	DONE
Q9UKN8_Q9Y5Q8	0.165	DONE
Q9Y5Q8_Q969F1	0.447	DONE
Q13618_Q9Y5Q8	0.295	DONE
Q9Y5Q9_Q9Y5Q8	0.532	DONE
Q12789_Q9Y5Q8	0.164	DONE
P55072_Q9Y5Q8	0.244	DONE
P22087_Q9Y5Q8	0.28	DONE
P01106_Q9Y5Q8	0.117	DONE
P53350_Q9Y5Q8	0.178	DONE
Q9UI95_Q9Y5Q8	0.198	DONE
P19784_Q9Y5Q8	0.345	DONE
O60260_Q9Y5Q8	0.129	DONE
P41002_Q9Y5Q8	0.516	DONE
O60260_Q8WUA4_Q9Y5Q8		POISONED
Q13618_Q8WUA4_Q9Y5Q8		POISONED
P41002_Q8WUA4_Q9Y5Q8	0.208	DONE
Q8WUA4_Q9Y5Q8_Q969F1		POISONED
Q8WUA4_Q9UKN8_Q9Y5Q8		POISONED
Q8WUA4_Q9Y5Q9_Q9Y5Q8	0.405	DONE
P22087_Q8WUA4_Q9Y5Q8		POISONED
P01106_Q8WUA4_Q9Y5Q8		POISONED
P53350_Q8WUA4_Q9Y5Q8		POISONED
Q9UI95_Q8WUA4_Q9Y5Q8		POISONED
P19784_Q8WUA4_Q9Y5Q8		POISONED
Q12789_Q8WUA4_Q9Y5Q8		POISONED
P55072_Q8WUA4_Q9Y5Q8		POISONED
O60260_Q9UKN8_Q9Y5Q8		POISONED
Q13618_Q9UKN8_Q9Y5Q8		POISONED
P41002_Q9UKN8_Q9Y5Q8	0.179	DONE
Q9UKN8_Q9Y5Q8_Q969F1		POISONED
Q9Y5Q9_Q9UKN8_Q9Y5Q8	0.371	DONE
P22087_Q9UKN8_Q9Y5Q8		POISONED
P01106_Q9UKN8_Q9Y5Q8		POISONED
P53350_Q9UKN8_Q9Y5Q8		POISONED
Q9UI95_Q9UKN8_Q9Y5Q8		POISONED
P19784_Q9UKN8_Q9Y5Q8		POISONED
Q12789_Q9UKN8_Q9Y5Q8		POISONED
P55072_Q9UKN8_Q9Y5Q8		POISONED
O60260_Q9Y5Q8_Q969F1		POISONED
Q13618_Q9Y5Q8_Q969F1		POISONED
P41002_Q9Y5Q8_Q969F1	0.295	DONE
Q9Y5Q9_Q9Y5Q8_Q969F1	0.571	DONE
P22087_Q9Y5Q8_Q969F1		POISONED
P01106_Q9Y5Q8_Q969F1		POISONED
P53350_Q9Y5Q8_Q969F1		POISONED
Q9UI95_Q9Y5Q8_Q969F1		POISONED
P19784_Q9Y5Q8_Q969F1		POISONED
Q12789_Q9Y5Q8_Q969F1		POISONED
P55072_Q9Y5Q8_Q969F1		POISONED
Q13618_O60260_Q9Y5Q8		POISONED
P41002_Q13618_Q9Y5Q8	0.245	DONE
Q13618_Q9Y5Q9_Q9Y5Q8	0.376	DONE
Q13618_P22087_Q9Y5Q8		POISONED
Q13618_P01106_Q9Y5Q8		POISONED
Q13618_P53350_Q9Y5Q8		POISONED
Q13618_Q9UI95_Q9Y5Q8		POISONED
P19784_Q13618_Q9Y5Q8		POISONED
Q13618_Q12789_Q9Y5Q8		POISONED
Q13618_P55072_Q9Y5Q8		POISONED
O60260_Q9Y5Q9_Q9Y5Q8	0.428	DONE
P41002_Q9Y5Q9_Q9Y5Q8	0.405	DONE
P22087_Q9Y5Q9_Q9Y5Q8	0.482	DONE
P01106_Q9Y5Q9_Q9Y5Q8	0.535	DONE
P53350_Q9Y5Q9_Q9Y5Q8	0.411	DONE
Q9UI95_Q9Y5Q9_Q9Y5Q8	0.465	DONE
P19784_Q9Y5Q9_Q9Y5Q8	0.447	DONE
Q12789_Q9Y5Q9_Q9Y5Q8	0.35	DONE
P55072_Q9Y5Q9_Q9Y5Q8	0.378	DONE
O60260_Q12789_Q9Y5Q8		POISONED
P41002_Q12789_Q9Y5Q8	0.197	DONE
P22087_Q12789_Q9Y5Q8		POISONED
P01106_Q12789_Q9Y5Q8		POISONED
P53350_Q12789_Q9Y5Q8		POISONED
Q9UI95_Q12789_Q9Y5Q8		POISONED
P19784_Q12789_Q9Y5Q8		POISONED
P55072_Q12789_Q9Y5Q8		POISONED
O60260_P55072_Q9Y5Q8		POISONED
P41002_P55072_Q9Y5Q8	0.234	DONE
P22087_P55072_Q9Y5Q8		POISONED
P01106_P55072_Q9Y5Q8		POISONED
P53350_P55072_Q9Y5Q8		POISONED
Q9UI95_P55072_Q9Y5Q8		POISONED
P19784_P55072_Q9Y5Q8		POISONED
P22087_O60260_Q9Y5Q8		POISONED
P41002_P22087_Q9Y5Q8	0.189	DONE
P22087_P01106_Q9Y5Q8		POISONED
P22087_P53350_Q9Y5Q8		POISONED
P22087_Q9UI95_Q9Y5Q8		POISONED
P19784_P22087_Q9Y5Q8		POISONED
P01106_O60260_Q9Y5Q8		POISONED
P41002_P01106_Q9Y5Q8	0.145	DONE
P01106_P53350_Q9Y5Q8		POISONED
Q9UI95_P01106_Q9Y5Q8		POISONED
P19784_P01106_Q9Y5Q8		POISONED
P53350_O60260_Q9Y5Q8		POISONED
P41002_P53350_Q9Y5Q8	0.173	DONE
Q9UI95_P53350_Q9Y5Q8		POISONED
P19784_P53350_Q9Y5Q8		POISONED
Q9UI95_O60260_Q9Y5Q8		POISONED
P41002_Q9UI95_Q9Y5Q8	0.195	DONE
P19784_Q9UI95_Q9Y5Q8		POISONED
P19784_O60260_Q9Y5Q8		POISONED
P41002_P19784_Q9Y5Q8	0.171	DONE
P41002_O60260_Q9Y5Q8	0.153	DONE
Q13618_O60260_Q8WUA4_Q9Y5Q8		POISONED
P41002_O60260_Q8WUA4_Q9Y5Q8	0.219	DONE
O60260_Q8WUA4_Q9Y5Q8_Q969F1		POISONED
O60260_Q8WUA4_Q9UKN8_Q9Y5Q8		POISONED
O60260_Q8WUA4_Q9Y5Q9_Q9Y5Q8	0.354	DONE
P22087_O60260_Q8WUA4_Q9Y5Q8		POISONED
P01106_O60260_Q8WUA4_Q9Y5Q8		POISONED
P53350_O60260_Q8WUA4_Q9Y5Q8		POISONED
Q9UI95_O60260_Q8WUA4_Q9Y5Q8		POISONED
P19784_O60260_Q8WUA4_Q9Y5Q8		POISONED
O60260_Q12789_Q8WUA4_Q9Y5Q8		POISONED
O60260_P55072_Q8WUA4_Q9Y5Q8		POISONED
P41002_Q13618_Q8WUA4_Q9Y5Q8	0.238	DONE
Q13618_Q8WUA4_Q9Y5Q8_Q969F1		POISONED
Q13618_Q8WUA4_Q9UKN8_Q9Y5Q8		POISONED
Q13618_Q8WUA4_Q9Y5Q9_Q9Y5Q8	0.341	DONE
Q13618_P22087_Q8WUA4_Q9Y5Q8		POISONED
Q13618_P01106_Q8WUA4_Q9Y5Q8		POISONED
Q13618_P53350_Q8WUA4_Q9Y5Q8		POISONED
Q13618_Q9UI95_Q8WUA4_Q9Y5Q8		POISONED
P19784_Q13618_Q8WUA4_Q9Y5Q8		POISONED
Q13618_Q12789_Q8WUA4_Q9Y5Q8		POISONED
Q13618_P55072_Q8WUA4_Q9Y5Q8		POISONED
P41002_Q8WUA4_Q9Y5Q8_Q969F1	0.244	DONE
P41002_Q8WUA4_Q9UKN8_Q9Y5Q8	0.399	DONE
P41002_Q8WUA4_Q9Y5Q9_Q9Y5Q8	0.346	DONE
P41002_P22087_Q8WUA4_Q9Y5Q8	0.192	DONE
P41002_P01106_Q8WUA4_Q9Y5Q8	0.171	DONE
P41002_P53350_Q8WUA4_Q9Y5Q8	0.191	DONE
P41002_Q9UI95_Q8WUA4_Q9Y5Q8	0.184	DONE
P41002_P19784_Q8WUA4_Q9Y5Q8	0.19	DONE
P41002_Q12789_Q8WUA4_Q9Y5Q8	0.337	DONE
P41002_P55072_Q8WUA4_Q9Y5Q8	0.222	DONE
Q8WUA4_Q9UKN8_Q9Y5Q8_Q969F1		POISONED
Q8WUA4_Q9Y5Q9_Q9Y5Q8_Q969F1	0.437	DONE
P22087_Q8WUA4_Q9Y5Q8_Q969F1		POISONED
P01106_Q8WUA4_Q9Y5Q8_Q969F1		POISONED
P53350_Q8WUA4_Q9Y5Q8_Q969F1		POISONED
Q9UI95_Q8WUA4_Q9Y5Q8_Q969F1		POISONED
P19784_Q8WUA4_Q9Y5Q8_Q969F1		POISONED
Q12789_Q8WUA4_Q9Y5Q8_Q969F1		POISONED
P55072_Q8WUA4_Q9Y5Q8_Q969F1		POISONED
Q8WUA4_Q9Y5Q9_Q9UKN8_Q9Y5Q8	0.374	DONE
P22087_Q8WUA4_Q9UKN8_Q9Y5Q8		POISONED
P01106_Q8WUA4_Q9UKN8_Q9Y5Q8		POISONED
P53350_Q8WUA4_Q9UKN8_Q9Y5Q8		POISONED
Q9UI95_Q8WUA4_Q9UKN8_Q9Y5Q8		POISONED
P19784_Q8WUA4_Q9UKN8_Q9Y5Q8		POISONED
Q12789_Q8WUA4_Q9UKN8_Q9Y5Q8		POISONED
P55072_Q8WUA4_Q9UKN8_Q9Y5Q8		POISONED
P22087_Q8WUA4_Q9Y5Q9_Q9Y5Q8	0.381	DONE
P01106_Q8WUA4_Q9Y5Q9_Q9Y5Q8	0.412	DONE
P53350_Q8WUA4_Q9Y5Q9_Q9Y5Q8	0.348	DONE
Q9UI95_Q8WUA4_Q9Y5Q9_Q9Y5Q8	0.387	DONE
P19784_Q8WUA4_Q9Y5Q9_Q9Y5Q8	0.372	DONE
Q12789_Q8WUA4_Q9Y5Q9_Q9Y5Q8		FAILED
P55072_Q8WUA4_Q9Y5Q9_Q9Y5Q8	0.339	DONE
P22087_P01106_Q8WUA4_Q9Y5Q8		POISONED
P22087_P53350_Q8WUA4_Q9Y5Q8		POISONED
P22087_Q9UI95_Q8WUA4_Q9Y5Q8		POISONED
P19784_P22087_Q8WUA4_Q9Y5Q8		POISONED
P22087_Q12789_Q8WUA4_Q9Y5Q8		POISONED
P22087_P55072_Q8WUA4_Q9Y5Q8		POISONED
P01106_P53350_Q8WUA4_Q9Y5Q8		POISONED
Q9UI95_P01106_Q8WUA4_Q9Y5Q8		POISONED
P19784_P01106_Q8WUA4_Q9Y5Q8		POISONED
P01106_Q12789_Q8WUA4_Q9Y5Q8		POISONED
P01106_P55072_Q8WUA4_Q9Y5Q8		POISONED
Q9UI95_P53350_Q8WUA4_Q9Y5Q8		POISONED
P19784_P53350_Q8WUA4_Q9Y5Q8		POISONED
P53350_Q12789_Q8WUA4_Q9Y5Q8		POISONED
P53350_P55072_Q8WUA4_Q9Y5Q8		POISONED
P19784_Q9UI95_Q8WUA4_Q9Y5Q8		POISONED
Q9UI95_Q12789_Q8WUA4_Q9Y5Q8		POISONED
Q9UI95_P55072_Q8WUA4_Q9Y5Q8		POISONED
P19784_Q12789_Q8WUA4_Q9Y5Q8		POISONED
P19784_P55072_Q8WUA4_Q9Y5Q8		POISONED
P55072_Q12789_Q8WUA4_Q9Y5Q8		POISONED
Q13618_O60260_Q9UKN8_Q9Y5Q8		POISONED
P41002_O60260_Q9UKN8_Q9Y5Q8	0.179	DONE
O60260_Q9UKN8_Q9Y5Q8_Q969F1		POISONED
O60260_Q9Y5Q9_Q9UKN8_Q9Y5Q8	0.352	DONE
P22087_O60260_Q9UKN8_Q9Y5Q8		POISONED
P01106_O60260_Q9UKN8_Q9Y5Q8		POISONED
P53350_O60260_Q9UKN8_Q9Y5Q8		POISONED
Q9UI95_O60260_Q9UKN8_Q9Y5Q8		POISONED
P19784_O60260_Q9UKN8_Q9Y5Q8		POISONED
O60260_Q12789_Q9UKN8_Q9Y5Q8		POISONED
O60260_P55072_Q9UKN8_Q9Y5Q8		POISONED
P41002_Q13618_Q9UKN8_Q9Y5Q8	0.242	DONE
Q13618_Q9UKN8_Q9Y5Q8_Q969F1		POISONED
Q13618_Q9Y5Q9_Q9UKN8_Q9Y5Q8	0.344	DONE
Q13618_P22087_Q9UKN8_Q9Y5Q8		POISONED
Q13618_P01106_Q9UKN8_Q9Y5Q8		POISONED
Q13618_P53350_Q9UKN8_Q9Y5Q8		POISONED
Q13618_Q9UI95_Q9UKN8_Q9Y5Q8		POISONED
P19784_Q13618_Q9UKN8_Q9Y5Q8		POISONED
Q13618_Q12789_Q9UKN8_Q9Y5Q8		POISONED
Q13618_P55072_Q9UKN8_Q9Y5Q8		POISONED
P41002_Q9UKN8_Q9Y5Q8_Q969F1	0.222	DONE
P41002_Q9Y5Q9_Q9UKN8_Q9Y5Q8	0.345	DONE
P41002_P22087_Q9UKN8_Q9Y5Q8	0.171	DONE
P41002_P01106_Q9UKN8_Q9Y5Q8	0.192	DONE
P41002_P53350_Q9UKN8_Q9Y5Q8	0.193	DONE
P41002_Q9UI95_Q9UKN8_Q9Y5Q8	0.178	DONE
P41002_P19784_Q9UKN8_Q9Y5Q8	0.179	DONE
P41002_Q12789_Q9UKN8_Q9Y5Q8	0.27	DONE
P41002_P55072_Q9UKN8_Q9Y5Q8	0.219	DONE
Q9Y5Q9_Q9UKN8_Q9Y5Q8_Q969F1	0.413	DONE
P22087_Q9UKN8_Q9Y5Q8_Q969F1		POISONED
P01106_Q9UKN8_Q9Y5Q8_Q969F1		POISONED
P53350_Q9UKN8_Q9Y5Q8_Q969F1		POISONED
Q9UI95_Q9UKN8_Q9Y5Q8_Q969F1		POISONED
P19784_Q9UKN8_Q9Y5Q8_Q969F1		POISONED
Q12789_Q9UKN8_Q9Y5Q8_Q969F1		POISONED
P55072_Q9UKN8_Q9Y5Q8_Q969F1		POISONED
P22087_Q9Y5Q9_Q9UKN8_Q9Y5Q8	0.364	DONE
P01106_Q9Y5Q9_Q9UKN8_Q9Y5Q8	0.378	DONE
P53350_Q9Y5Q9_Q9UKN8_Q9Y5Q8	0.345	DONE
Q9UI95_Q9Y5Q9_Q9UKN8_Q9Y5Q8	0.353	DONE
P19784_Q9Y5Q9_Q9UKN8_Q9Y5Q8	0.361	DONE
Q12789_Q9Y5Q9_Q9UKN8_Q9Y5Q8	0	FAILED
P55072_Q9Y5Q9_Q9UKN8_Q9Y5Q8	0.333	DONE
P22087_P01106_Q9UKN8_Q9Y5Q8		POISONED
P22087_P53350_Q9UKN8_Q9Y5Q8		POISONED
P22087_Q9UI95_Q9UKN8_Q9Y5Q8		POISONED
P19784_P22087_Q9UKN8_Q9Y5Q8		POISONED
P22087_Q12789_Q9UKN8_Q9Y5Q8		POISONED
P22087_P55072_Q9UKN8_Q9Y5Q8		POISONED
P01106_P53350_Q9UKN8_Q9Y5Q8		POISONED
Q9UI95_P01106_Q9UKN8_Q9Y5Q8		POISONED
P19784_P01106_Q9UKN8_Q9Y5Q8		POISONED
P01106_Q12789_Q9UKN8_Q9Y5Q8		POISONED
P01106_P55072_Q9UKN8_Q9Y5Q8		POISONED
Q9UI95_P53350_Q9UKN8_Q9Y5Q8		POISONED
P19784_P53350_Q9UKN8_Q9Y5Q8		POISONED
P53350_Q12789_Q9UKN8_Q9Y5Q8		POISONED
P53350_P55072_Q9UKN8_Q9Y5Q8		POISONED
P19784_Q9UI95_Q9UKN8_Q9Y5Q8		POISONED
Q9UI95_Q12789_Q9UKN8_Q9Y5Q8		POISONED
Q9UI95_P55072_Q9UKN8_Q9Y5Q8		POISONED
P19784_Q12789_Q9UKN8_Q9Y5Q8		POISONED
P19784_P55072_Q9UKN8_Q9Y5Q8		POISONED
P55072_Q12789_Q9UKN8_Q9Y5Q8		POISONED
Q13618_O60260_Q9Y5Q8_Q969F1		POISONED
P41002_O60260_Q9Y5Q8_Q969F1	0.226	DONE
O60260_Q9Y5Q9_Q9Y5Q8_Q969F1	0.451	DONE
P22087_O60260_Q9Y5Q8_Q969F1		POISONED
P01106_O60260_Q9Y5Q8_Q969F1		POISONED
P53350_O60260_Q9Y5Q8_Q969F1		POISONED
Q9UI95_O60260_Q9Y5Q8_Q969F1		POISONED
P19784_O60260_Q9Y5Q8_Q969F1		POISONED
O60260_Q12789_Q9Y5Q8_Q969F1		POISONED
O60260_P55072_Q9Y5Q8_Q969F1		POISONED
P41002_Q13618_Q9Y5Q8_Q969F1	0.236	DONE
Q13618_Q9Y5Q9_Q9Y5Q8_Q969F1	0.423	DONE
Q13618_P22087_Q9Y5Q8_Q969F1		POISONED
Q13618_P01106_Q9Y5Q8_Q969F1		POISONED
Q13618_P53350_Q9Y5Q8_Q969F1		POISONED
Q13618_Q9UI95_Q9Y5Q8_Q969F1		POISONED
P19784_Q13618_Q9Y5Q8_Q969F1		POISONED
Q13618_Q12789_Q9Y5Q8_Q969F1		POISONED
Q13618_P55072_Q9Y5Q8_Q969F1		POISONED
P41002_Q9Y5Q9_Q9Y5Q8_Q969F1	0.438	DONE
P41002_P22087_Q9Y5Q8_Q969F1	0.242	DONE
P41002_P01106_Q9Y5Q8_Q969F1	0.266	DONE
P41002_P53350_Q9Y5Q8_Q969F1	0.225	DONE
P41002_Q9UI95_Q9Y5Q8_Q969F1	0.26	DONE
P41002_P19784_Q9Y5Q8_Q969F1	0.233	DONE
P41002_Q12789_Q9Y5Q8_Q969F1	0.26	DONE
P41002_P55072_Q9Y5Q8_Q969F1	0.223	DONE
P22087_Q9Y5Q9_Q9Y5Q8_Q969F1	0.58	DONE
P01106_Q9Y5Q9_Q9Y5Q8_Q969F1	0.516	DONE
P53350_Q9Y5Q9_Q9Y5Q8_Q969F1	0.435	DONE
Q9UI95_Q9Y5Q9_Q9Y5Q8_Q969F1	0.492	DONE
P19784_Q9Y5Q9_Q9Y5Q8_Q969F1	0.492	DONE
Q12789_Q9Y5Q9_Q9Y5Q8_Q969F1	0.379	DONE
P55072_Q9Y5Q9_Q9Y5Q8_Q969F1	0.403	DONE
P22087_P01106_Q9Y5Q8_Q969F1		POISONED
P22087_P53350_Q9Y5Q8_Q969F1		POISONED
P22087_Q9UI95_Q9Y5Q8_Q969F1		POISONED
P19784_P22087_Q9Y5Q8_Q969F1		POISONED
P22087_Q12789_Q9Y5Q8_Q969F1		POISONED
P22087_P55072_Q9Y5Q8_Q969F1		POISONED
P01106_P53350_Q9Y5Q8_Q969F1		POISONED
Q9UI95_P01106_Q9Y5Q8_Q969F1		POISONED
P19784_P01106_Q9Y5Q8_Q969F1		POISONED
P01106_Q12789_Q9Y5Q8_Q969F1		POISONED
P01106_P55072_Q9Y5Q8_Q969F1		POISONED
Q9UI95_P53350_Q9Y5Q8_Q969F1		POISONED
P19784_P53350_Q9Y5Q8_Q969F1		POISONED
P53350_Q12789_Q9Y5Q8_Q969F1		POISONED
P53350_P55072_Q9Y5Q8_Q969F1		POISONED
P19784_Q9UI95_Q9Y5Q8_Q969F1		POISONED
Q9UI95_Q12789_Q9Y5Q8_Q969F1		POISONED
Q9UI95_P55072_Q9Y5Q8_Q969F1		POISONED
P19784_Q12789_Q9Y5Q8_Q969F1		POISONED
P19784_P55072_Q9Y5Q8_Q969F1		POISONED
P55072_Q12789_Q9Y5Q8_Q969F1		POISONED
P41002_Q13618_O60260_Q9Y5Q8	0.214	DONE
Q13618_O60260_Q9Y5Q9_Q9Y5Q8	0.373	DONE
Q13618_P22087_O60260_Q9Y5Q8		POISONED
Q13618_P01106_O60260_Q9Y5Q8		POISONED
Q13618_P53350_O60260_Q9Y5Q8		POISONED
Q13618_Q9UI95_O60260_Q9Y5Q8		POISONED
P19784_Q13618_O60260_Q9Y5Q8		POISONED
Q13618_O60260_Q12789_Q9Y5Q8		POISONED
Q13618_O60260_P55072_Q9Y5Q8		POISONED
P41002_Q13618_Q9Y5Q9_Q9Y5Q8	0.338	DONE
P41002_Q13618_P22087_Q9Y5Q8	0.242	DONE
P41002_Q13618_P01106_Q9Y5Q8	0.209	DONE
P41002_Q13618_P53350_Q9Y5Q8	0.237	DONE
P41002_Q13618_Q9UI95_Q9Y5Q8	0.237	DONE
P41002_P19784_Q13618_Q9Y5Q8	0.233	DONE
P41002_Q13618_Q12789_Q9Y5Q8		RUNNING
P41002_Q13618_P55072_Q9Y5Q8	0.228	DONE
Q13618_P22087_Q9Y5Q9_Q9Y5Q8	0.367	DONE
Q13618_P01106_Q9Y5Q9_Q9Y5Q8	0.373	DONE
Q13618_P53350_Q9Y5Q9_Q9Y5Q8	0.338	DONE
Q13618_Q9UI95_Q9Y5Q9_Q9Y5Q8	0.378	DONE
P19784_Q13618_Q9Y5Q9_Q9Y5Q8	0.381	DONE
Q13618_Q12789_Q9Y5Q9_Q9Y5Q8	0	FAILED
Q13618_P55072_Q9Y5Q9_Q9Y5Q8	0.328	DONE
Q13618_P22087_P01106_Q9Y5Q8		POISONED
Q13618_P22087_P53350_Q9Y5Q8		POISONED
Q13618_P22087_Q9UI95_Q9Y5Q8		POISONED
P19784_Q13618_P22087_Q9Y5Q8		POISONED
Q13618_P22087_Q12789_Q9Y5Q8		POISONED
Q13618_P22087_P55072_Q9Y5Q8		POISONED
Q13618_P01106_P53350_Q9Y5Q8		POISONED
Q13618_Q9UI95_P01106_Q9Y5Q8		POISONED
P19784_Q13618_P01106_Q9Y5Q8		POISONED
Q13618_P01106_Q12789_Q9Y5Q8		POISONED
Q13618_P01106_P55072_Q9Y5Q8		POISONED
Q13618_Q9UI95_P53350_Q9Y5Q8		POISONED
P19784_Q13618_P53350_Q9Y5Q8		POISONED
Q13618_P53350_Q12789_Q9Y5Q8		POISONED
Q13618_P53350_P55072_Q9Y5Q8		POISONED
P19784_Q13618_Q9UI95_Q9Y5Q8		POISONED
Q13618_Q9UI95_Q12789_Q9Y5Q8		POISONED
Q13618_Q9UI95_P55072_Q9Y5Q8		POISONED
P19784_Q13618_Q12789_Q9Y5Q8		POISONED
P19784_Q13618_P55072_Q9Y5Q8		POISONED
Q13618_P55072_Q12789_Q9Y5Q8		POISONED
P41002_O60260_Q9Y5Q9_Q9Y5Q8	0.347	DONE
P22087_O60260_Q9Y5Q9_Q9Y5Q8	0.38	DONE
P01106_O60260_Q9Y5Q9_Q9Y5Q8	0.404	DONE
P53350_O60260_Q9Y5Q9_Q9Y5Q8	0.362	DONE
Q9UI95_O60260_Q9Y5Q9_Q9Y5Q8	0.394	DONE
P19784_O60260_Q9Y5Q9_Q9Y5Q8	0.368	DONE
O60260_Q12789_Q9Y5Q9_Q9Y5Q8	0.361	DONE
O60260_P55072_Q9Y5Q9_Q9Y5Q8	0.345	DONE
P41002_P22087_Q9Y5Q9_Q9Y5Q8	0.372	DONE
P41002_P01106_Q9Y5Q9_Q9Y5Q8	0.378	DONE
P41002_P53350_Q9Y5Q9_Q9Y5Q8	0.34	DONE
P41002_Q9UI95_Q9Y5Q9_Q9Y5Q8	0.369	DONE
P41002_P19784_Q9Y5Q9_Q9Y5Q8	0.347	DONE
P41002_Q12789_Q9Y5Q9_Q9Y5Q8	0.328	DONE
P41002_P55072_Q9Y5Q9_Q9Y5Q8	0.338	DONE
P22087_P01106_Q9Y5Q9_Q9Y5Q8	0.456	DONE
P22087_P53350_Q9Y5Q9_Q9Y5Q8	0.384	DONE
P22087_Q9UI95_Q9Y5Q9_Q9Y5Q8	0.427	DONE
P19784_P22087_Q9Y5Q9_Q9Y5Q8	0.4	DONE
P22087_Q12789_Q9Y5Q9_Q9Y5Q8	0.35	DONE
P22087_P55072_Q9Y5Q9_Q9Y5Q8	0.361	DONE
P01106_P53350_Q9Y5Q9_Q9Y5Q8	0.396	DONE
Q9UI95_P01106_Q9Y5Q9_Q9Y5Q8	0.451	DONE
P19784_P01106_Q9Y5Q9_Q9Y5Q8	0.427	DONE
P01106_Q12789_Q9Y5Q9_Q9Y5Q8	0.337	DONE
P01106_P55072_Q9Y5Q9_Q9Y5Q8	0.367	DONE
Q9UI95_P53350_Q9Y5Q9_Q9Y5Q8	0.392	DONE
P19784_P53350_Q9Y5Q9_Q9Y5Q8	0.377	DONE
P53350_Q12789_Q9Y5Q9_Q9Y5Q8	0.324	DONE
P53350_P55072_Q9Y5Q9_Q9Y5Q8	0.343	DONE
P19784_Q9UI95_Q9Y5Q9_Q9Y5Q8	0.417	DONE
Q9UI95_Q12789_Q9Y5Q9_Q9Y5Q8	0.333	DONE
Q9UI95_P55072_Q9Y5Q9_Q9Y5Q8	0.36	DONE
P19784_Q12789_Q9Y5Q9_Q9Y5Q8	0.338	DONE
P19784_P55072_Q9Y5Q9_Q9Y5Q8	0.352	DONE
P55072_Q12789_Q9Y5Q9_Q9Y5Q8	0	FAILED
P41002_O60260_Q12789_Q9Y5Q8	0.205	DONE
P22087_O60260_Q12789_Q9Y5Q8		POISONED
P01106_O60260_Q12789_Q9Y5Q8		POISONED
P53350_O60260_Q12789_Q9Y5Q8		POISONED
Q9UI95_O60260_Q12789_Q9Y5Q8		POISONED
P19784_O60260_Q12789_Q9Y5Q8		POISONED
O60260_P55072_Q12789_Q9Y5Q8		POISONED
P41002_P22087_Q12789_Q9Y5Q8	0.208	DONE
P41002_P01106_Q12789_Q9Y5Q8	0.192	DONE
P41002_P53350_Q12789_Q9Y5Q8	0.21	DONE
P41002_Q9UI95_Q12789_Q9Y5Q8	0.199	DONE
P41002_P19784_Q12789_Q9Y5Q8	0.198	DONE
P41002_P55072_Q12789_Q9Y5Q8	0.242	DONE
P22087_P01106_Q12789_Q9Y5Q8		POISONED
P22087_P53350_Q12789_Q9Y5Q8		POISONED
P22087_Q9UI95_Q12789_Q9Y5Q8		POISONED
P19784_P22087_Q12789_Q9Y5Q8		POISONED
P22087_P55072_Q12789_Q9Y5Q8		POISONED
P01106_P53350_Q12789_Q9Y5Q8		POISONED
Q9UI95_P01106_Q12789_Q9Y5Q8		POISONED
P19784_P01106_Q12789_Q9Y5Q8		POISONED
P01106_P55072_Q12789_Q9Y5Q8		POISONED
Q9UI95_P53350_Q12789_Q9Y5Q8		POISONED
P19784_P53350_Q12789_Q9Y5Q8		POISONED
P53350_P55072_Q12789_Q9Y5Q8		POISONED
P19784_Q9UI95_Q12789_Q9Y5Q8		POISONED
Q9UI95_P55072_Q12789_Q9Y5Q8		POISONED
P19784_P55072_Q12789_Q9Y5Q8		POISONED
P41002_O60260_P55072_Q9Y5Q8	0.215	DONE
P22087_O60260_P55072_Q9Y5Q8		POISONED
P01106_O60260_P55072_Q9Y5Q8		POISONED
P53350_O60260_P55072_Q9Y5Q8		POISONED
Q9UI95_O60260_P55072_Q9Y5Q8		POISONED
P19784_O60260_P55072_Q9Y5Q8		POISONED
P41002_P22087_P55072_Q9Y5Q8	0.23	DONE
P41002_P01106_P55072_Q9Y5Q8	0.215	DONE
P41002_P53350_P55072_Q9Y5Q8	0.212	DONE
P41002_Q9UI95_P55072_Q9Y5Q8	0.21	DONE
P41002_P19784_P55072_Q9Y5Q8	0.223	DONE
P22087_P01106_P55072_Q9Y5Q8		POISONED
P22087_P53350_P55072_Q9Y5Q8		POISONED
P22087_Q9UI95_P55072_Q9Y5Q8		POISONED
P19784_P22087_P55072_Q9Y5Q8		POISONED
P01106_P53350_P55072_Q9Y5Q8		POISONED
Q9UI95_P01106_P55072_Q9Y5Q8		POISONED
P19784_P01106_P55072_Q9Y5Q8		POISONED
Q9UI95_P53350_P55072_Q9Y5Q8		POISONED
P19784_P53350_P55072_Q9Y5Q8		POISONED
P19784_Q9UI95_P55072_Q9Y5Q8		POISONED
P41002_P22087_O60260_Q9Y5Q8	0.163	DONE
P22087_P01106_O60260_Q9Y5Q8		POISONED
P22087_P53350_O60260_Q9Y5Q8		POISONED
P22087_Q9UI95_O60260_Q9Y5Q8		POISONED
P19784_P22087_O60260_Q9Y5Q8		POISONED
P41002_P22087_P01106_Q9Y5Q8	0.144	DONE
P41002_P22087_P53350_Q9Y5Q8	0.176	DONE
P41002_P22087_Q9UI95_Q9Y5Q8	0.18	DONE
P41002_P19784_P22087_Q9Y5Q8	0.186	DONE
P22087_P01106_P53350_Q9Y5Q8		POISONED
P22087_Q9UI95_P01106_Q9Y5Q8		POISONED
P19784_P22087_P01106_Q9Y5Q8		POISONED
P22087_Q9UI95_P53350_Q9Y5Q8		POISONED
P19784_P22087_P53350_Q9Y5Q8		POISONED
P19784_P22087_Q9UI95_Q9Y5Q8		POISONED
P41002_P01106_O60260_Q9Y5Q8	0.178	DONE
P01106_P53350_O60260_Q9Y5Q8		POISONED
Q9UI95_P01106_O60260_Q9Y5Q8		POISONED
P19784_P01106_O60260_Q9Y5Q8		POISONED
P41002_P01106_P53350_Q9Y5Q8	0.173	DONE
P41002_Q9UI95_P01106_Q9Y5Q8	0.169	DONE
P41002_P19784_P01106_Q9Y5Q8	0.158	DONE
Q9UI95_P01106_P53350_Q9Y5Q8		POISONED
P19784_P01106_P53350_Q9Y5Q8		POISONED
P19784_Q9UI95_P01106_Q9Y5Q8		POISONED
P41002_P53350_O60260_Q9Y5Q8	0.204	DONE
Q9UI95_P53350_O60260_Q9Y5Q8		POISONED
P19784_P53350_O60260_Q9Y5Q8		POISONED
P41002_Q9UI95_P53350_Q9Y5Q8	0.176	DONE
P41002_P19784_P53350_Q9Y5Q8	0.241	DONE
P19784_Q9UI95_P53350_Q9Y5Q8		POISONED
P41002_Q9UI95_O60260_Q9Y5Q8	0.164	DONE
P19784_Q9UI95_O60260_Q9Y5Q8		POISONED
P41002_P19784_Q9UI95_Q9Y5Q8	0.174	DONE
P41002_P19784_O60260_Q9Y5Q8	0.169	DONE

## Sheet: TRAPP
complex_name	iptm	status
O75865_O43617	0.896	DONE
Q9UL33_O43617	0.641	DONE
O43617_Q9Y2L5	0.358	DONE
O43617_Q8IUR0	0.878	DONE
P0DI82_O43617	0.496	DONE
Q9Y5R8_O43617	0.851	DONE
P48553_O43617	0.403	DONE
O43617_Q9Y296	0.531	DONE
Q7Z392_O43617	0.177	DONE
Q86SZ2_O43617	0.876	DONE
P49917_O43617	0.251	DONE
P00533_O43617	0.227	DONE
Q9BZR8_O43617	0.174	DONE
Q8WVT3_O43617	0.216	DONE
Q9H169_O43617	0.286	DONE
Q9P2M4_O43617	0.54	DONE
Q5T7N3_O43617	0.129	DONE
P16278_O43617	0.756	DONE
O43617_Q96Q05	0.388	DONE
O75865_O43617_Q8IUR0	0.52	DONE
P0DI82_O75865_O43617	0.841	DONE
O75865_O43617_Q9Y296	0.708	DONE
Q9UL33_O75865_O43617	0.869	DONE
O75865_Q9Y5R8_O43617	0.895	DONE
O75865_O43617_Q9Y2L5	0.324	DONE
P48553_O75865_O43617	0.401	DONE
P00533_O75865_O43617	0.259	DONE
P16278_O75865_O43617	0.605	DONE
P49917_O75865_O43617	0.245	DONE
Q9P2M4_O75865_O43617	0.453	DONE
O75865_Q86SZ2_O43617	0.648	DONE
Q5T7N3_O75865_O43617	0.33	DONE
Q9BZR8_O75865_O43617	0.538	DONE
O75865_O43617_Q96Q05	0.346	DONE
Q9H169_O75865_O43617	0.627	DONE
Q7Z392_O75865_O43617	0.236	DONE
Q8WVT3_O75865_O43617	0.351	DONE
Q9UL33_O43617_Q8IUR0	0.811	DONE
P0DI82_Q9UL33_O43617	0.553	DONE
Q9UL33_O43617_Q9Y296	0.418	DONE
Q9UL33_Q9Y5R8_O43617	0.632	DONE
Q9UL33_O43617_Q9Y2L5	0.535	DONE
P48553_Q9UL33_O43617	0.621	DONE
P00533_Q9UL33_O43617	0.218	DONE
P16278_Q9UL33_O43617	0.549	DONE
P49917_Q9UL33_O43617	0.233	DONE
Q9P2M4_Q9UL33_O43617	0.469	DONE
Q9UL33_Q86SZ2_O43617	0.864	DONE
Q5T7N3_Q9UL33_O43617	0.15	DONE
Q9BZR8_Q9UL33_O43617	0.411	DONE
Q9UL33_O43617_Q96Q05	0.566	DONE
Q9H169_Q9UL33_O43617	0.269	DONE
Q7Z392_Q9UL33_O43617	0.54	DONE
Q8WVT3_Q9UL33_O43617	0.204	DONE
O43617_Q8IUR0_Q9Y2L5	0.287	DONE
P0DI82_O43617_Q9Y2L5		POISONED
O43617_Q9Y296_Q9Y2L5	0.349	DONE
Q9Y5R8_O43617_Q9Y2L5	0.28	DONE
P48553_O43617_Q9Y2L5		POISONED
P00533_O43617_Q9Y2L5		POISONED
P16278_O43617_Q9Y2L5	0.341	DONE
P49917_O43617_Q9Y2L5		POISONED
Q9P2M4_O43617_Q9Y2L5	0.274	DONE
Q86SZ2_O43617_Q9Y2L5	0.271	DONE
Q5T7N3_O43617_Q9Y2L5		POISONED
Q9BZR8_O43617_Q9Y2L5		POISONED
O43617_Q9Y2L5_Q96Q05		POISONED
Q9H169_O43617_Q9Y2L5		POISONED
Q7Z392_O43617_Q9Y2L5		POISONED
Q8WVT3_O43617_Q9Y2L5		POISONED
P0DI82_O43617_Q8IUR0	0.894	DONE
O43617_Q9Y296_Q8IUR0	0.722	DONE
Q9Y5R8_O43617_Q8IUR0	0.832	DONE
P48553_O43617_Q8IUR0	0.394	DONE
P00533_O43617_Q8IUR0	0.257	DONE
P16278_O43617_Q8IUR0	0.557	DONE
P49917_O43617_Q8IUR0	0.251	DONE
Q9P2M4_O43617_Q8IUR0	0.484	DONE
Q86SZ2_O43617_Q8IUR0	0.47	DONE
Q5T7N3_O43617_Q8IUR0	0.329	DONE
Q9BZR8_O43617_Q8IUR0	0.513	DONE
O43617_Q8IUR0_Q96Q05	0.329	DONE
Q9H169_O43617_Q8IUR0	0.577	DONE
Q7Z392_O43617_Q8IUR0	0.229	DONE
Q8WVT3_O43617_Q8IUR0	0.392	DONE
P0DI82_O43617_Q9Y296	0.445	DONE
P0DI82_Q9Y5R8_O43617	0.632	DONE
P48553_P0DI82_O43617		POISONED
P00533_P0DI82_O43617		POISONED
P16278_P0DI82_O43617	0.542	DONE
P49917_P0DI82_O43617		POISONED
Q9P2M4_P0DI82_O43617	0.443	DONE
P0DI82_Q86SZ2_O43617	0.85	DONE
Q5T7N3_P0DI82_O43617		POISONED
Q9BZR8_P0DI82_O43617		POISONED
P0DI82_O43617_Q96Q05		POISONED
Q9H169_P0DI82_O43617		POISONED
Q7Z392_P0DI82_O43617		POISONED
Q8WVT3_P0DI82_O43617		POISONED
Q9Y5R8_O43617_Q9Y296	0.61	DONE
P48553_Q9Y5R8_O43617	0.392	DONE
P00533_Q9Y5R8_O43617	0.281	DONE
P16278_Q9Y5R8_O43617	0.544	DONE
P49917_Q9Y5R8_O43617	0.239	DONE
Q9P2M4_Q9Y5R8_O43617	0.422	DONE
Q86SZ2_Q9Y5R8_O43617	0.884	DONE
Q5T7N3_Q9Y5R8_O43617	0.334	DONE
Q9BZR8_Q9Y5R8_O43617	0.549	DONE
Q9Y5R8_O43617_Q96Q05	0.335	DONE
Q9H169_Q9Y5R8_O43617	0.604	DONE
Q7Z392_Q9Y5R8_O43617	0.228	DONE
Q8WVT3_Q9Y5R8_O43617	0.362	DONE
P48553_O43617_Q9Y296	0.357	DONE
P00533_P48553_O43617		POISONED
P16278_P48553_O43617	0.336	DONE
P49917_P48553_O43617		POISONED
Q9P2M4_P48553_O43617	0.373	DONE
P48553_Q86SZ2_O43617	0.35	DONE
Q5T7N3_P48553_O43617		POISONED
Q9BZR8_P48553_O43617		POISONED
P48553_O43617_Q96Q05		POISONED
Q9H169_P48553_O43617		POISONED
P48553_Q7Z392_O43617		POISONED
P48553_Q8WVT3_O43617		POISONED
P00533_O43617_Q9Y296	0.231	DONE
P16278_O43617_Q9Y296	0.528	DONE
P49917_O43617_Q9Y296	0.23	DONE
Q9P2M4_O43617_Q9Y296	0.398	DONE
Q86SZ2_O43617_Q9Y296	0.68	DONE
Q5T7N3_O43617_Q9Y296	0.249	DONE
Q9BZR8_O43617_Q9Y296	0.379	DONE
O43617_Q9Y296_Q96Q05	0.324	DONE
Q9H169_O43617_Q9Y296	0.382	DONE
Q7Z392_O43617_Q9Y296	0.232	DONE
Q8WVT3_O43617_Q9Y296	0.266	DONE
P00533_Q7Z392_O43617		POISONED
P16278_Q7Z392_O43617	0.308	DONE
P49917_Q7Z392_O43617		POISONED
Q9P2M4_Q7Z392_O43617	0.24	DONE
Q7Z392_Q86SZ2_O43617	0.224	DONE
Q5T7N3_Q7Z392_O43617		POISONED
Q9BZR8_Q7Z392_O43617		POISONED
Q7Z392_O43617_Q96Q05		POISONED
Q9H169_Q7Z392_O43617		POISONED
Q7Z392_Q8WVT3_O43617		POISONED
P00533_Q86SZ2_O43617	0.244	DONE
P16278_Q86SZ2_O43617	0.557	DONE
P49917_Q86SZ2_O43617	0.248	DONE
Q9P2M4_Q86SZ2_O43617	0.444	DONE
Q5T7N3_Q86SZ2_O43617	0.333	DONE
Q9BZR8_Q86SZ2_O43617	0.542	DONE
Q86SZ2_O43617_Q96Q05	0.331	DONE
Q9H169_Q86SZ2_O43617	0.613	DONE
Q8WVT3_Q86SZ2_O43617	0.368	DONE
P49917_P00533_O43617		POISONED
P16278_P49917_O43617	0.363	DONE
P49917_Q9P2M4_O43617	0.24	DONE
P49917_Q5T7N3_O43617		POISONED
Q9BZR8_P49917_O43617		POISONED
P49917_O43617_Q96Q05		POISONED
P49917_Q9H169_O43617		POISONED
P49917_Q8WVT3_O43617		POISONED
P16278_P00533_O43617	0.411	DONE
P00533_Q9P2M4_O43617	0.248	DONE
P00533_Q5T7N3_O43617		POISONED
Q9BZR8_P00533_O43617		POISONED
P00533_O43617_Q96Q05		POISONED
P00533_Q9H169_O43617		POISONED
P00533_Q8WVT3_O43617		POISONED
Q9BZR8_P16278_O43617	0.583	DONE
Q9BZR8_Q9P2M4_O43617	0.466	DONE
Q9BZR8_Q5T7N3_O43617		POISONED
Q9BZR8_O43617_Q96Q05		POISONED
Q9BZR8_Q9H169_O43617		POISONED
Q9BZR8_Q8WVT3_O43617		POISONED
P16278_Q8WVT3_O43617	0.444	DONE
Q9P2M4_Q8WVT3_O43617	0.331	DONE
Q5T7N3_Q8WVT3_O43617		POISONED
Q8WVT3_O43617_Q96Q05		POISONED
Q9H169_Q8WVT3_O43617		POISONED
P16278_Q9H169_O43617	0.553	DONE
Q9H169_Q9P2M4_O43617	0.466	DONE
Q5T7N3_Q9H169_O43617		POISONED
Q9H169_O43617_Q96Q05		POISONED
P16278_Q9P2M4_O43617	0.46	DONE
Q5T7N3_Q9P2M4_O43617	0.401	DONE
Q9P2M4_O43617_Q96Q05	0.302	DONE
P16278_Q5T7N3_O43617	0.475	DONE
Q5T7N3_O43617_Q96Q05		POISONED
P16278_O43617_Q96Q05	0.352	DONE
P0DI82_O75865_O43617_Q8IUR0	0.638	DONE
O75865_O43617_Q9Y296_Q8IUR0	0.458	DONE
Q9UL33_O75865_O43617_Q8IUR0	0.568	DONE
O75865_Q9Y5R8_O43617_Q8IUR0	0.645	DONE
O75865_O43617_Q8IUR0_Q9Y2L5	0.318	DONE
P48553_O75865_O43617_Q8IUR0	0.382	DONE
P00533_O75865_O43617_Q8IUR0	0.226	DONE
P16278_O75865_O43617_Q8IUR0	0.473	DONE
P49917_O75865_O43617_Q8IUR0	0.221	DONE
Q9P2M4_O75865_O43617_Q8IUR0	0.403	DONE
O75865_Q86SZ2_O43617_Q8IUR0	0.374	DONE
Q5T7N3_O75865_O43617_Q8IUR0	0.244	DONE
Q9BZR8_O75865_O43617_Q8IUR0	0.337	DONE
O75865_O43617_Q8IUR0_Q96Q05	0.31	DONE
Q9H169_O75865_O43617_Q8IUR0	0.412	DONE
Q7Z392_O75865_O43617_Q8IUR0	0.215	DONE
Q8WVT3_O75865_O43617_Q8IUR0	0.264	DONE
P0DI82_O75865_O43617_Q9Y296	0.768	DONE
P0DI82_Q9UL33_O75865_O43617	0.829	DONE
P0DI82_O75865_Q9Y5R8_O43617	0.868	DONE
P0DI82_O75865_O43617_Q9Y2L5	0.551	DONE
P48553_P0DI82_O75865_O43617	0.598	DONE
P00533_P0DI82_O75865_O43617	0.324	DONE
P16278_P0DI82_O75865_O43617	0.501	DONE
P49917_P0DI82_O75865_O43617	0.304	DONE
Q9P2M4_P0DI82_O75865_O43617	0.47	DONE
P0DI82_O75865_Q86SZ2_O43617	0.492	DONE
Q5T7N3_P0DI82_O75865_O43617	0.375	DONE
Q9BZR8_P0DI82_O75865_O43617	0.561	DONE
P0DI82_O75865_O43617_Q96Q05	0.611	DONE
Q9H169_P0DI82_O75865_O43617	0.645	DONE
Q7Z392_P0DI82_O75865_O43617	0.566	DONE
Q8WVT3_P0DI82_O75865_O43617	0.402	DONE
Q9UL33_O75865_O43617_Q9Y296	0.723	DONE
O75865_Q9Y5R8_O43617_Q9Y296	0.788	DONE
O75865_O43617_Q9Y296_Q9Y2L5	0.285	DONE
P48553_O75865_O43617_Q9Y296	0.374	DONE
P00533_O75865_O43617_Q9Y296	0.382	DONE
P16278_O75865_O43617_Q9Y296	0.466	DONE
P49917_O75865_O43617_Q9Y296	0.282	DONE
Q9P2M4_O75865_O43617_Q9Y296	0.411	DONE
O75865_Q86SZ2_O43617_Q9Y296	0.381	DONE
Q5T7N3_O75865_O43617_Q9Y296	0.362	DONE
Q9BZR8_O75865_O43617_Q9Y296	0.571	DONE
O75865_O43617_Q9Y296_Q96Q05	0.309	DONE
Q9H169_O75865_O43617_Q9Y296	0.592	DONE
Q7Z392_O75865_O43617_Q9Y296	0.284	DONE
Q8WVT3_O75865_O43617_Q9Y296	0.382	DONE
Q9UL33_O75865_Q9Y5R8_O43617	0.878	DONE
Q9UL33_O75865_O43617_Q9Y2L5	0.634	DONE
P48553_Q9UL33_O75865_O43617	0.634	DONE
P00533_Q9UL33_O75865_O43617	0.334	DONE
P16278_Q9UL33_O75865_O43617	0.521	DONE
P49917_Q9UL33_O75865_O43617	0.308	DONE
Q9P2M4_Q9UL33_O75865_O43617	0.526	DONE
Q9UL33_O75865_Q86SZ2_O43617	0.499	DONE
Q5T7N3_Q9UL33_O75865_O43617	0.404	DONE
Q9BZR8_Q9UL33_O75865_O43617	0.619	DONE
Q9UL33_O75865_O43617_Q96Q05	0.619	DONE
Q9H169_Q9UL33_O75865_O43617	0.674	DONE
Q7Z392_Q9UL33_O75865_O43617	0.62	DONE
Q8WVT3_Q9UL33_O75865_O43617	0.433	DONE
O75865_Q9Y5R8_O43617_Q9Y2L5	0.345	DONE
P48553_O75865_Q9Y5R8_O43617	0.353	DONE
P00533_O75865_Q9Y5R8_O43617	0.336	DONE
P16278_O75865_Q9Y5R8_O43617	0.496	DONE
P49917_O75865_Q9Y5R8_O43617	0.32	DONE
Q9P2M4_O75865_Q9Y5R8_O43617	0.467	DONE
O75865_Q86SZ2_Q9Y5R8_O43617	0.596	DONE
Q5T7N3_O75865_Q9Y5R8_O43617	0.47	DONE
Q9BZR8_O75865_Q9Y5R8_O43617	0.672	DONE
O75865_Q9Y5R8_O43617_Q96Q05	0.332	DONE
Q9H169_O75865_Q9Y5R8_O43617	0.702	DONE
Q7Z392_O75865_Q9Y5R8_O43617	0.344	DONE
Q8WVT3_O75865_Q9Y5R8_O43617	0.501	DONE
P48553_O75865_O43617_Q9Y2L5	0.284	DONE
P00533_O75865_O43617_Q9Y2L5	0.238	DONE
P16278_O75865_O43617_Q9Y2L5	0.332	DONE
P49917_O75865_O43617_Q9Y2L5	0.243	DONE
Q9P2M4_O75865_O43617_Q9Y2L5	0.238	DONE
O75865_Q86SZ2_O43617_Q9Y2L5	0.244	DONE
Q5T7N3_O75865_O43617_Q9Y2L5	0.24	DONE
Q9BZR8_O75865_O43617_Q9Y2L5	0.259	DONE
O75865_O43617_Q9Y2L5_Q96Q05	0.278	DONE
Q9H169_O75865_O43617_Q9Y2L5	0.248	DONE
Q7Z392_O75865_O43617_Q9Y2L5	0.244	DONE
Q8WVT3_O75865_O43617_Q9Y2L5	0.227	DONE
P00533_P48553_O75865_O43617	0.282	DONE
P16278_P48553_O75865_O43617	0.332	DONE
P49917_P48553_O75865_O43617	0.297	DONE
Q9P2M4_P48553_O75865_O43617	0.321	DONE
P48553_O75865_Q86SZ2_O43617	0.366	DONE
Q5T7N3_P48553_O75865_O43617	0.311	DONE
Q9BZR8_P48553_O75865_O43617	0.362	DONE
P48553_O75865_O43617_Q96Q05	0.289	DONE
Q9H169_P48553_O75865_O43617	0.372	DONE
P48553_Q7Z392_O75865_O43617	0.304	DONE
P48553_Q8WVT3_O75865_O43617	0.321	DONE
P16278_P00533_O75865_O43617	0.395	DONE
P49917_P00533_O75865_O43617	0.23	DONE
P00533_Q9P2M4_O75865_O43617	0.239	DONE
P00533_O75865_Q86SZ2_O43617	0.22	DONE
P00533_Q5T7N3_O75865_O43617	0.232	DONE
Q9BZR8_P00533_O75865_O43617	0.24	DONE
P00533_O75865_O43617_Q96Q05	0.279	DONE
P00533_Q9H169_O75865_O43617	0.235	DONE
P00533_Q7Z392_O75865_O43617	0.232	DONE
P00533_Q8WVT3_O75865_O43617	0.229	DONE
P16278_P49917_O75865_O43617	0.351	DONE
P16278_Q9P2M4_O75865_O43617	0.443	DONE
P16278_O75865_Q86SZ2_O43617	0.503	DONE
P16278_Q5T7N3_O75865_O43617	0.425	DONE
Q9BZR8_P16278_O75865_O43617	0.485	DONE
P16278_O75865_O43617_Q96Q05	0.349	DONE
P16278_Q9H169_O75865_O43617	0.503	DONE
P16278_Q7Z392_O75865_O43617	0.326	DONE
P16278_Q8WVT3_O75865_O43617	0.414	DONE
P49917_Q9P2M4_O75865_O43617	0.227	DONE
P49917_O75865_Q86SZ2_O43617	0.22	DONE
P49917_Q5T7N3_O75865_O43617	0.225	DONE
Q9BZR8_P49917_O75865_O43617	0.251	DONE
P49917_O75865_O43617_Q96Q05	0.276	DONE
P49917_Q9H169_O75865_O43617	0.236	DONE
P49917_Q7Z392_O75865_O43617	0.237	DONE
P49917_Q8WVT3_O75865_O43617	0.222	DONE
Q9P2M4_O75865_Q86SZ2_O43617	0.318	DONE
Q5T7N3_Q9P2M4_O75865_O43617	0.283	DONE
Q9BZR8_Q9P2M4_O75865_O43617	0.371	DONE
Q9P2M4_O75865_O43617_Q96Q05	0.292	DONE
Q9H169_Q9P2M4_O75865_O43617	0.392	DONE
Q9P2M4_Q7Z392_O75865_O43617	0.245	DONE
Q9P2M4_Q8WVT3_O75865_O43617	0.288	DONE
Q5T7N3_O75865_Q86SZ2_O43617	0.235	DONE
Q9BZR8_O75865_Q86SZ2_O43617	0.279	DONE
O75865_Q86SZ2_O43617_Q96Q05	0.305	DONE
Q9H169_O75865_Q86SZ2_O43617	0.334	DONE
Q7Z392_O75865_Q86SZ2_O43617	0.197	DONE
Q8WVT3_O75865_Q86SZ2_O43617	0.241	DONE
Q9BZR8_Q5T7N3_O75865_O43617	0.296	DONE
Q5T7N3_O75865_O43617_Q96Q05	0.296	DONE
Q5T7N3_Q9H169_O75865_O43617	0.308	DONE
Q5T7N3_Q7Z392_O75865_O43617	0.222	DONE
Q5T7N3_Q8WVT3_O75865_O43617	0.239	DONE
Q9BZR8_O75865_O43617_Q96Q05	0.414	DONE
Q9BZR8_Q9H169_O75865_O43617	0.417	DONE
Q9BZR8_Q7Z392_O75865_O43617	0.228	DONE
Q9BZR8_Q8WVT3_O75865_O43617	0.292	DONE
Q9H169_O75865_O43617_Q96Q05	0.313	DONE
Q7Z392_O75865_O43617_Q96Q05	0.28	DONE
Q8WVT3_O75865_O43617_Q96Q05	0.285	DONE
Q9H169_Q7Z392_O75865_O43617	0.223	DONE
Q9H169_Q8WVT3_O75865_O43617	0.306	DONE
Q7Z392_Q8WVT3_O75865_O43617	0.245	DONE
P0DI82_Q9UL33_O43617_Q8IUR0	0.751	DONE
Q9UL33_O43617_Q9Y296_Q8IUR0	0.71	DONE
Q9UL33_Q9Y5R8_O43617_Q8IUR0	0.819	DONE
Q9UL33_O43617_Q8IUR0_Q9Y2L5	0.548	DONE
P48553_Q9UL33_O43617_Q8IUR0	0.618	DONE
P00533_Q9UL33_O43617_Q8IUR0	0.304	DONE
P16278_Q9UL33_O43617_Q8IUR0	0.496	DONE
P49917_Q9UL33_O43617_Q8IUR0	0.294	DONE
Q9P2M4_Q9UL33_O43617_Q8IUR0	0.402	DONE
Q9UL33_Q86SZ2_O43617_Q8IUR0	0.553	DONE
Q5T7N3_Q9UL33_O43617_Q8IUR0	0.355	DONE
Q9BZR8_Q9UL33_O43617_Q8IUR0	0.532	DONE
Q9UL33_O43617_Q8IUR0_Q96Q05	0.569	DONE
Q9H169_Q9UL33_O43617_Q8IUR0	0.612	DONE
Q7Z392_Q9UL33_O43617_Q8IUR0	0.575	DONE
Q8WVT3_Q9UL33_O43617_Q8IUR0	0.369	DONE
P0DI82_Q9UL33_O43617_Q9Y296	0.258	DONE
P0DI82_Q9UL33_Q9Y5R8_O43617	0.341	DONE
P0DI82_Q9UL33_O43617_Q9Y2L5	0.464	FAILED
P48553_P0DI82_Q9UL33_O43617	0.504	DONE
P00533_P0DI82_Q9UL33_O43617	0.207	DONE
P16278_P0DI82_Q9UL33_O43617	0.474	DONE
P49917_P0DI82_Q9UL33_O43617	0.223	DONE
Q9P2M4_P0DI82_Q9UL33_O43617	0.366	DONE
P0DI82_Q9UL33_Q86SZ2_O43617	0.825	DONE
Q5T7N3_P0DI82_Q9UL33_O43617	0.203	DONE
Q9BZR8_P0DI82_Q9UL33_O43617	0.316	DONE
P0DI82_Q9UL33_O43617_Q96Q05	0.513	DONE
Q9H169_P0DI82_Q9UL33_O43617	0.266	DONE
Q7Z392_P0DI82_Q9UL33_O43617	0.477	DONE
Q8WVT3_P0DI82_Q9UL33_O43617	0.232	DONE
Q9UL33_Q9Y5R8_O43617_Q9Y296	0.461	DONE
Q9UL33_O43617_Q9Y296_Q9Y2L5	0.479	DONE
P48553_Q9UL33_O43617_Q9Y296	0.526	DONE
P00533_Q9UL33_O43617_Q9Y296	0.223	DONE
P16278_Q9UL33_O43617_Q9Y296	0.463	DONE
P49917_Q9UL33_O43617_Q9Y296	0.219	DONE
Q9P2M4_Q9UL33_O43617_Q9Y296	0.338	DONE
Q9UL33_Q86SZ2_O43617_Q9Y296	0.718	DONE
Q5T7N3_Q9UL33_O43617_Q9Y296	0.227	DONE
Q9BZR8_Q9UL33_O43617_Q9Y296	0.314	DONE
Q9UL33_O43617_Q9Y296_Q96Q05	0.497	DONE
Q9H169_Q9UL33_O43617_Q9Y296	0.328	DONE
Q7Z392_Q9UL33_O43617_Q9Y296	0.492	DONE
Q8WVT3_Q9UL33_O43617_Q9Y296	0.246	DONE
Q9UL33_Q9Y5R8_O43617_Q9Y2L5	0.499	DONE
P48553_Q9UL33_Q9Y5R8_O43617	0.52	DONE
P00533_Q9UL33_Q9Y5R8_O43617	0.245	DONE
P16278_Q9UL33_Q9Y5R8_O43617	0.49	DONE
P49917_Q9UL33_Q9Y5R8_O43617	0.246	DONE
Q9P2M4_Q9UL33_Q9Y5R8_O43617	0.393	DONE
Q9UL33_Q86SZ2_Q9Y5R8_O43617	0.863	DONE
Q5T7N3_Q9UL33_Q9Y5R8_O43617	0.288	DONE
Q9BZR8_Q9UL33_Q9Y5R8_O43617	0.406	DONE
Q9UL33_Q9Y5R8_O43617_Q96Q05	0.509	DONE
Q9H169_Q9UL33_Q9Y5R8_O43617	0.433	DONE
Q7Z392_Q9UL33_Q9Y5R8_O43617	0.505	DONE
Q8WVT3_Q9UL33_Q9Y5R8_O43617	0.29	DONE
P48553_Q9UL33_O43617_Q9Y2L5	0.368	DONE
P00533_Q9UL33_O43617_Q9Y2L5	0.331	DONE
P16278_Q9UL33_O43617_Q9Y2L5	0.339	DONE
P49917_Q9UL33_O43617_Q9Y2L5	0.309	DONE
Q9P2M4_Q9UL33_O43617_Q9Y2L5	0.353	DONE
Q9UL33_Q86SZ2_O43617_Q9Y2L5	0.569	DONE
Q5T7N3_Q9UL33_O43617_Q9Y2L5	0.338	DONE
Q9BZR8_Q9UL33_O43617_Q9Y2L5	0.423	DONE
Q9UL33_O43617_Q9Y2L5_Q96Q05	0.297	FAILED
Q9H169_Q9UL33_O43617_Q9Y2L5	0.405	DONE
Q7Z392_Q9UL33_O43617_Q9Y2L5	0.338	DONE
Q8WVT3_Q9UL33_O43617_Q9Y2L5	0.346	DONE
P00533_P48553_Q9UL33_O43617	0.38	DONE
P16278_P48553_Q9UL33_O43617	0.423	DONE
P49917_P48553_Q9UL33_O43617		FAILED
Q9P2M4_P48553_Q9UL33_O43617	0.479	DONE
P48553_Q9UL33_Q86SZ2_O43617	0.619	DONE
Q5T7N3_P48553_Q9UL33_O43617	0.407	DONE
Q9BZR8_P48553_Q9UL33_O43617	0.494	DONE
P48553_Q9UL33_O43617_Q96Q05	0.383	DONE
Q9H169_P48553_Q9UL33_O43617	0.493	DONE
P48553_Q7Z392_Q9UL33_O43617	0.335	DONE
P48553_Q8WVT3_Q9UL33_O43617	0.435	DONE
P16278_P00533_Q9UL33_O43617	0.395	DONE
P49917_P00533_Q9UL33_O43617	0.226	DONE
P00533_Q9P2M4_Q9UL33_O43617	0.238	DONE
P00533_Q9UL33_Q86SZ2_O43617	0.351	DONE
P00533_Q5T7N3_Q9UL33_O43617	0.22	DONE
Q9BZR8_P00533_Q9UL33_O43617	0.222	DONE
P00533_Q9UL33_O43617_Q96Q05	0.379	DONE
P00533_Q9H169_Q9UL33_O43617	0.229	DONE
P00533_Q7Z392_Q9UL33_O43617	0.362	DONE
P00533_Q8WVT3_Q9UL33_O43617	0.198	DONE
P16278_P49917_Q9UL33_O43617	0.345	DONE
P16278_Q9P2M4_Q9UL33_O43617	0.414	DONE
P16278_Q9UL33_Q86SZ2_O43617	0.489	DONE
P16278_Q5T7N3_Q9UL33_O43617	0.425	DONE
Q9BZR8_P16278_Q9UL33_O43617	0.486	DONE
P16278_Q9UL33_O43617_Q96Q05	0.407	DONE
P16278_Q9H169_Q9UL33_O43617	0.493	DONE
P16278_Q7Z392_Q9UL33_O43617	0.396	DONE
P16278_Q8WVT3_Q9UL33_O43617	0.386	DONE
P49917_Q9P2M4_Q9UL33_O43617	0.252	DONE
P49917_Q9UL33_Q86SZ2_O43617	0.32	DONE
P49917_Q5T7N3_Q9UL33_O43617	0.23	DONE
Q9BZR8_P49917_Q9UL33_O43617	0.225	DONE
P49917_Q9UL33_O43617_Q96Q05	0.346	DONE
P49917_Q9H169_Q9UL33_O43617	0.224	DONE
P49917_Q7Z392_Q9UL33_O43617	0.362	DONE
P49917_Q8WVT3_Q9UL33_O43617	0.215	DONE
Q9P2M4_Q9UL33_Q86SZ2_O43617	0.474	DONE
Q5T7N3_Q9P2M4_Q9UL33_O43617	0.279	DONE
Q9BZR8_Q9P2M4_Q9UL33_O43617	0.422	DONE
Q9P2M4_Q9UL33_O43617_Q96Q05	0.43	DONE
Q9H169_Q9P2M4_Q9UL33_O43617	0.426	DONE
Q9P2M4_Q7Z392_Q9UL33_O43617	0.421	DONE
Q9P2M4_Q8WVT3_Q9UL33_O43617	0.264	DONE
Q5T7N3_Q9UL33_Q86SZ2_O43617	0.428	DONE
Q9BZR8_Q9UL33_Q86SZ2_O43617	0.621	DONE
Q9UL33_Q86SZ2_O43617_Q96Q05	0.628	DONE
Q9H169_Q9UL33_Q86SZ2_O43617	0.667	DONE
Q7Z392_Q9UL33_Q86SZ2_O43617	0.591	DONE
Q8WVT3_Q9UL33_Q86SZ2_O43617	0.436	DONE
Q9BZR8_Q5T7N3_Q9UL33_O43617	0.177	DONE
Q5T7N3_Q9UL33_O43617_Q96Q05	0.398	DONE
Q5T7N3_Q9H169_Q9UL33_O43617	0.156	DONE
Q5T7N3_Q7Z392_Q9UL33_O43617	0.405	DONE
Q5T7N3_Q8WVT3_Q9UL33_O43617	0.176	DONE
Q9BZR8_Q9UL33_O43617_Q96Q05	0.481	DONE
Q9BZR8_Q9H169_Q9UL33_O43617	0.196	DONE
Q9BZR8_Q7Z392_Q9UL33_O43617	0.458	DONE
Q9BZR8_Q8WVT3_Q9UL33_O43617	0.193	DONE
Q9H169_Q9UL33_O43617_Q96Q05	0.472	DONE
Q7Z392_Q9UL33_O43617_Q96Q05	0.354	DONE
Q8WVT3_Q9UL33_O43617_Q96Q05	0.405	DONE
Q9H169_Q7Z392_Q9UL33_O43617	0.463	DONE
Q9H169_Q8WVT3_Q9UL33_O43617	0.172	DONE
Q7Z392_Q8WVT3_Q9UL33_O43617	0.412	DONE
P0DI82_O43617_Q8IUR0_Q9Y2L5	0.567	DONE
O43617_Q9Y296_Q8IUR0_Q9Y2L5	0.276	DONE
Q9Y5R8_O43617_Q8IUR0_Q9Y2L5	0.279	DONE
P48553_O43617_Q8IUR0_Q9Y2L5	0.295	DONE
P00533_O43617_Q8IUR0_Q9Y2L5	0.244	DONE
P16278_O43617_Q8IUR0_Q9Y2L5	0.337	DONE
P49917_O43617_Q8IUR0_Q9Y2L5	0.247	DONE
Q9P2M4_O43617_Q8IUR0_Q9Y2L5	0.246	DONE
Q86SZ2_O43617_Q8IUR0_Q9Y2L5	0.31	DONE
Q5T7N3_O43617_Q8IUR0_Q9Y2L5	0.24	DONE
Q9BZR8_O43617_Q8IUR0_Q9Y2L5	0.28	DONE
O43617_Q8IUR0_Q9Y2L5_Q96Q05	0.29	DONE
Q9H169_O43617_Q8IUR0_Q9Y2L5	0.236	DONE
Q7Z392_O43617_Q8IUR0_Q9Y2L5	0.244	DONE
Q8WVT3_O43617_Q8IUR0_Q9Y2L5	0.307	RUNNING
P0DI82_O43617_Q9Y296_Q9Y2L5	0.46	DONE
P0DI82_Q9Y5R8_O43617_Q9Y2L5	0.48	DONE
P48553_P0DI82_O43617_Q9Y2L5		POISONED
P00533_P0DI82_O43617_Q9Y2L5		POISONED
P16278_P0DI82_O43617_Q9Y2L5	0.342	DONE
P49917_P0DI82_O43617_Q9Y2L5		POISONED
Q9P2M4_P0DI82_O43617_Q9Y2L5	0.417	DONE
P0DI82_Q86SZ2_O43617_Q9Y2L5	0.492	DONE
Q5T7N3_P0DI82_O43617_Q9Y2L5		POISONED
Q9BZR8_P0DI82_O43617_Q9Y2L5		POISONED
P0DI82_O43617_Q9Y2L5_Q96Q05		POISONED
Q9H169_P0DI82_O43617_Q9Y2L5		POISONED
Q7Z392_P0DI82_O43617_Q9Y2L5		POISONED
Q8WVT3_P0DI82_O43617_Q9Y2L5		POISONED
Q9Y5R8_O43617_Q9Y296_Q9Y2L5	0.348	DONE
P48553_O43617_Q9Y296_Q9Y2L5	0.303	DONE
P00533_O43617_Q9Y296_Q9Y2L5	0.279	DONE
P16278_O43617_Q9Y296_Q9Y2L5	0.33	DONE
P49917_O43617_Q9Y296_Q9Y2L5	0.315	DONE
Q9P2M4_O43617_Q9Y296_Q9Y2L5	0.259	DONE
Q86SZ2_O43617_Q9Y296_Q9Y2L5	0.269	DONE
Q5T7N3_O43617_Q9Y296_Q9Y2L5	0.24	FAILED
Q9BZR8_O43617_Q9Y296_Q9Y2L5	0.273	DONE
O43617_Q9Y296_Q9Y2L5_Q96Q05	0.276	DONE
Q9H169_O43617_Q9Y296_Q9Y2L5	0.257	DONE
Q7Z392_O43617_Q9Y296_Q9Y2L5	0.286	DONE
Q8WVT3_O43617_Q9Y296_Q9Y2L5	0.282	DONE
P48553_Q9Y5R8_O43617_Q9Y2L5	0.28	DONE
P00533_Q9Y5R8_O43617_Q9Y2L5	0.264	DONE
P16278_Q9Y5R8_O43617_Q9Y2L5	0.321	DONE
P49917_Q9Y5R8_O43617_Q9Y2L5	0.289	DONE
Q9P2M4_Q9Y5R8_O43617_Q9Y2L5	0.271	DONE
Q86SZ2_Q9Y5R8_O43617_Q9Y2L5	0.292	DONE
Q5T7N3_Q9Y5R8_O43617_Q9Y2L5	0.283	DONE
Q9BZR8_Q9Y5R8_O43617_Q9Y2L5	0.316	DONE
Q9Y5R8_O43617_Q9Y2L5_Q96Q05	0.299	DONE
Q9H169_Q9Y5R8_O43617_Q9Y2L5	0.277	DONE
Q7Z392_Q9Y5R8_O43617_Q9Y2L5	0.268	DONE
Q8WVT3_Q9Y5R8_O43617_Q9Y2L5	0.293	DONE
P00533_P48553_O43617_Q9Y2L5		POISONED
P16278_P48553_O43617_Q9Y2L5		FAILED
P49917_P48553_O43617_Q9Y2L5		POISONED
Q9P2M4_P48553_O43617_Q9Y2L5	0.274	DONE
P48553_Q86SZ2_O43617_Q9Y2L5	0.28	DONE
Q5T7N3_P48553_O43617_Q9Y2L5		POISONED
Q9BZR8_P48553_O43617_Q9Y2L5		POISONED
P48553_O43617_Q9Y2L5_Q96Q05		POISONED
Q9H169_P48553_O43617_Q9Y2L5		POISONED
P48553_Q7Z392_O43617_Q9Y2L5		POISONED
P48553_Q8WVT3_O43617_Q9Y2L5		POISONED
P16278_P00533_O43617_Q9Y2L5		FAILED
P49917_P00533_O43617_Q9Y2L5		POISONED
P00533_Q9P2M4_O43617_Q9Y2L5	0.256	DONE
P00533_Q86SZ2_O43617_Q9Y2L5	0.244	DONE
P00533_Q5T7N3_O43617_Q9Y2L5		POISONED
Q9BZR8_P00533_O43617_Q9Y2L5		POISONED
P00533_O43617_Q9Y2L5_Q96Q05		POISONED
P00533_Q9H169_O43617_Q9Y2L5		POISONED
P00533_Q7Z392_O43617_Q9Y2L5		POISONED
P00533_Q8WVT3_O43617_Q9Y2L5		POISONED
P16278_P49917_O43617_Q9Y2L5	0.289	DONE
P16278_Q9P2M4_O43617_Q9Y2L5	0.322	DONE
P16278_Q86SZ2_O43617_Q9Y2L5	0.327	DONE
P16278_Q5T7N3_O43617_Q9Y2L5	0.312	DONE
Q9BZR8_P16278_O43617_Q9Y2L5	0.321	DONE
P16278_O43617_Q9Y2L5_Q96Q05		FAILED
P16278_Q9H169_O43617_Q9Y2L5	0.327	DONE
P16278_Q7Z392_O43617_Q9Y2L5		FAILED
P16278_Q8WVT3_O43617_Q9Y2L5	0.313	DONE
P49917_Q9P2M4_O43617_Q9Y2L5	0.252	DONE
P49917_Q86SZ2_O43617_Q9Y2L5	0.245	DONE
P49917_Q5T7N3_O43617_Q9Y2L5		POISONED
Q9BZR8_P49917_O43617_Q9Y2L5		POISONED
P49917_O43617_Q9Y2L5_Q96Q05		POISONED
P49917_Q9H169_O43617_Q9Y2L5		POISONED
P49917_Q7Z392_O43617_Q9Y2L5		POISONED
P49917_Q8WVT3_O43617_Q9Y2L5		POISONED
Q9P2M4_Q86SZ2_O43617_Q9Y2L5	0.253	DONE
Q5T7N3_Q9P2M4_O43617_Q9Y2L5	0.236	DONE
Q9BZR8_Q9P2M4_O43617_Q9Y2L5	0.258	DONE
Q9P2M4_O43617_Q9Y2L5_Q96Q05	0.292	DONE
Q9H169_Q9P2M4_O43617_Q9Y2L5	0.239	DONE
Q9P2M4_Q7Z392_O43617_Q9Y2L5		FAILED
Q9P2M4_Q8WVT3_O43617_Q9Y2L5	0.241	DONE
Q5T7N3_Q86SZ2_O43617_Q9Y2L5	0.243	DONE
Q9BZR8_Q86SZ2_O43617_Q9Y2L5	0.294	DONE
Q86SZ2_O43617_Q9Y2L5_Q96Q05	0.275	DONE
Q9H169_Q86SZ2_O43617_Q9Y2L5	0.261	DONE
Q7Z392_Q86SZ2_O43617_Q9Y2L5	0.254	DONE
Q8WVT3_Q86SZ2_O43617_Q9Y2L5	0.228	DONE
Q9BZR8_Q5T7N3_O43617_Q9Y2L5		POISONED
Q5T7N3_O43617_Q9Y2L5_Q96Q05		POISONED
Q5T7N3_Q9H169_O43617_Q9Y2L5		POISONED
Q5T7N3_Q7Z392_O43617_Q9Y2L5		POISONED
Q5T7N3_Q8WVT3_O43617_Q9Y2L5		POISONED
Q9BZR8_O43617_Q9Y2L5_Q96Q05		POISONED
Q9BZR8_Q9H169_O43617_Q9Y2L5		POISONED
Q9BZR8_Q7Z392_O43617_Q9Y2L5		POISONED
Q9BZR8_Q8WVT3_O43617_Q9Y2L5		POISONED
Q9H169_O43617_Q9Y2L5_Q96Q05		POISONED
Q7Z392_O43617_Q9Y2L5_Q96Q05		POISONED
Q8WVT3_O43617_Q9Y2L5_Q96Q05		POISONED
Q9H169_Q7Z392_O43617_Q9Y2L5		POISONED
Q9H169_Q8WVT3_O43617_Q9Y2L5		POISONED
Q7Z392_Q8WVT3_O43617_Q9Y2L5		POISONED
P0DI82_O43617_Q9Y296_Q8IUR0	0.739	DONE
P0DI82_Q9Y5R8_O43617_Q8IUR0	0.852	DONE
P48553_P0DI82_O43617_Q8IUR0	0.62	DONE
P00533_P0DI82_O43617_Q8IUR0	0.335	DONE
P16278_P0DI82_O43617_Q8IUR0	0.489	DONE
P49917_P0DI82_O43617_Q8IUR0	0.317	DONE
Q9P2M4_P0DI82_O43617_Q8IUR0	0.528	DONE
P0DI82_Q86SZ2_O43617_Q8IUR0	0.63	DONE
Q5T7N3_P0DI82_O43617_Q8IUR0	0.447	DONE
Q9BZR8_P0DI82_O43617_Q8IUR0	0.653	DONE
P0DI82_O43617_Q8IUR0_Q96Q05	0.622	DONE
Q9H169_P0DI82_O43617_Q8IUR0	0.722	DONE
Q7Z392_P0DI82_O43617_Q8IUR0	0.541	DONE
Q8WVT3_P0DI82_O43617_Q8IUR0	0.458	DONE
Q9Y5R8_O43617_Q9Y296_Q8IUR0	0.651	DONE
P48553_O43617_Q9Y296_Q8IUR0	0.328	DONE
P00533_O43617_Q9Y296_Q8IUR0	0.306	DONE
P16278_O43617_Q9Y296_Q8IUR0	0.466	DONE
P49917_O43617_Q9Y296_Q8IUR0	0.286	DONE
Q9P2M4_O43617_Q9Y296_Q8IUR0	0.385	DONE
Q86SZ2_O43617_Q9Y296_Q8IUR0	0.459	DONE
Q5T7N3_O43617_Q9Y296_Q8IUR0	0.337	DONE
Q9BZR8_O43617_Q9Y296_Q8IUR0	0.521	DONE
O43617_Q9Y296_Q8IUR0_Q96Q05	0.312	DONE
Q9H169_O43617_Q9Y296_Q8IUR0	0.583	DONE
Q7Z392_O43617_Q9Y296_Q8IUR0	0.285	DONE
Q8WVT3_O43617_Q9Y296_Q8IUR0	0.363	DONE
P48553_Q9Y5R8_O43617_Q8IUR0	0.342	DONE
P00533_Q9Y5R8_O43617_Q8IUR0	0.303	DONE
P16278_Q9Y5R8_O43617_Q8IUR0	0.495	DONE
P49917_Q9Y5R8_O43617_Q8IUR0	0.276	DONE
Q9P2M4_Q9Y5R8_O43617_Q8IUR0	0.506	DONE
Q86SZ2_Q9Y5R8_O43617_Q8IUR0	0.603	DONE
Q5T7N3_Q9Y5R8_O43617_Q8IUR0	0.37	DONE
Q9BZR8_Q9Y5R8_O43617_Q8IUR0	0.564	DONE
Q9Y5R8_O43617_Q8IUR0_Q96Q05	0.313	DONE
Q9H169_Q9Y5R8_O43617_Q8IUR0	0.681	DONE
Q7Z392_Q9Y5R8_O43617_Q8IUR0	0.274	DONE
Q8WVT3_Q9Y5R8_O43617_Q8IUR0	0.399	DONE
P00533_P48553_O43617_Q8IUR0	0.299	DONE
P16278_P48553_O43617_Q8IUR0	0.329	DONE
P49917_P48553_O43617_Q8IUR0	0.307	DONE
Q9P2M4_P48553_O43617_Q8IUR0	0.333	DONE
P48553_Q86SZ2_O43617_Q8IUR0	0.359	DONE
Q5T7N3_P48553_O43617_Q8IUR0	0.292	DONE
Q9BZR8_P48553_O43617_Q8IUR0	0.342	DONE
P48553_O43617_Q8IUR0_Q96Q05	0.28	DONE
Q9H169_P48553_O43617_Q8IUR0	0.352	DONE
P48553_Q7Z392_O43617_Q8IUR0	0.288	DONE
P48553_Q8WVT3_O43617_Q8IUR0	0.3	DONE
P16278_P00533_O43617_Q8IUR0	0.324	DONE
P49917_P00533_O43617_Q8IUR0	0.235	DONE
P00533_Q9P2M4_O43617_Q8IUR0	0.238	DONE
P00533_Q86SZ2_O43617_Q8IUR0	0.239	DONE
P00533_Q5T7N3_O43617_Q8IUR0	0.241	DONE
Q9BZR8_P00533_O43617_Q8IUR0	0.246	DONE
P00533_O43617_Q8IUR0_Q96Q05	0.271	DONE
P00533_Q9H169_O43617_Q8IUR0	0.25	DONE
P00533_Q7Z392_O43617_Q8IUR0	0.245	RUNNING
P00533_Q8WVT3_O43617_Q8IUR0	0.231	DONE
P16278_P49917_O43617_Q8IUR0	0.344	DONE
P16278_Q9P2M4_O43617_Q8IUR0	0.426	DONE
P16278_Q86SZ2_O43617_Q8IUR0	0.488	DONE
P16278_Q5T7N3_O43617_Q8IUR0	0.41	DONE
Q9BZR8_P16278_O43617_Q8IUR0	0.5	DONE
P16278_O43617_Q8IUR0_Q96Q05	0.34	DONE
P16278_Q9H169_O43617_Q8IUR0	0.491	DONE
P16278_Q7Z392_O43617_Q8IUR0	0.323	DONE
P16278_Q8WVT3_O43617_Q8IUR0	0.395	DONE
P49917_Q9P2M4_O43617_Q8IUR0	0.257	DONE
P49917_Q86SZ2_O43617_Q8IUR0	0.223	DONE
P49917_Q5T7N3_O43617_Q8IUR0	0.226	DONE
Q9BZR8_P49917_O43617_Q8IUR0	0.234	DONE
P49917_O43617_Q8IUR0_Q96Q05	0.274	DONE
P49917_Q9H169_O43617_Q8IUR0	0.241	DONE
P49917_Q7Z392_O43617_Q8IUR0	0.245	DONE
P49917_Q8WVT3_O43617_Q8IUR0	0.226	DONE
Q9P2M4_Q86SZ2_O43617_Q8IUR0	0.318	DONE
Q5T7N3_Q9P2M4_O43617_Q8IUR0	0.298	DONE
Q9BZR8_Q9P2M4_O43617_Q8IUR0	0.553	DONE
Q9P2M4_O43617_Q8IUR0_Q96Q05	0.294	DONE
Q9H169_Q9P2M4_O43617_Q8IUR0	0.392	DONE
Q9P2M4_Q7Z392_O43617_Q8IUR0	0.243	DONE
Q9P2M4_Q8WVT3_O43617_Q8IUR0	0.276	DONE
Q5T7N3_Q86SZ2_O43617_Q8IUR0	0.254	DONE
Q9BZR8_Q86SZ2_O43617_Q8IUR0	0.329	DONE
Q86SZ2_O43617_Q8IUR0_Q96Q05	0.309	DONE
Q9H169_Q86SZ2_O43617_Q8IUR0	0.388	DONE
Q7Z392_Q86SZ2_O43617_Q8IUR0	0.221	DONE
Q8WVT3_Q86SZ2_O43617_Q8IUR0	0.263	DONE
Q9BZR8_Q5T7N3_O43617_Q8IUR0	0.271	DONE
Q5T7N3_O43617_Q8IUR0_Q96Q05	0.282	DONE
Q5T7N3_Q9H169_O43617_Q8IUR0	0.288	DONE
Q5T7N3_Q7Z392_O43617_Q8IUR0	0.226	DONE
Q5T7N3_Q8WVT3_O43617_Q8IUR0	0.236	DONE
Q9BZR8_O43617_Q8IUR0_Q96Q05	0.305	DONE
Q9BZR8_Q9H169_O43617_Q8IUR0	0.412	DONE
Q9BZR8_Q7Z392_O43617_Q8IUR0	0.23	DONE
Q9BZR8_Q8WVT3_O43617_Q8IUR0	0.299	DONE
Q9H169_O43617_Q8IUR0_Q96Q05	0.315	DONE
Q7Z392_O43617_Q8IUR0_Q96Q05	0.28	DONE
Q8WVT3_O43617_Q8IUR0_Q96Q05	0.277	DONE
Q9H169_Q7Z392_O43617_Q8IUR0	0.231	DONE
Q9H169_Q8WVT3_O43617_Q8IUR0	0.307	DONE
Q7Z392_Q8WVT3_O43617_Q8IUR0	0.236	RUNNING
P0DI82_Q9Y5R8_O43617_Q9Y296	0.505	DONE
P48553_P0DI82_O43617_Q9Y296	0.497	DONE
P00533_P0DI82_O43617_Q9Y296	0.223	DONE
P16278_P0DI82_O43617_Q9Y296	0.446	DONE
P49917_P0DI82_O43617_Q9Y296	0.22	DONE
Q9P2M4_P0DI82_O43617_Q9Y296	0.297	DONE
P0DI82_Q86SZ2_O43617_Q9Y296	0.745	DONE
Q5T7N3_P0DI82_O43617_Q9Y296	0.23	DONE
Q9BZR8_P0DI82_O43617_Q9Y296	0.302	DONE
P0DI82_O43617_Q9Y296_Q96Q05	0.473	DONE
Q9H169_P0DI82_O43617_Q9Y296	0.339	DONE
Q7Z392_P0DI82_O43617_Q9Y296	0.465	DONE
Q8WVT3_P0DI82_O43617_Q9Y296	0.248	DONE
P48553_P0DI82_Q9Y5R8_O43617	0.506	DONE
P00533_P0DI82_Q9Y5R8_O43617	0.235	DONE
P16278_P0DI82_Q9Y5R8_O43617	0.492	DONE
P49917_P0DI82_Q9Y5R8_O43617	0.252	DONE
Q9P2M4_P0DI82_Q9Y5R8_O43617	0.348	DONE
P0DI82_Q86SZ2_Q9Y5R8_O43617	0.879	DONE
Q5T7N3_P0DI82_Q9Y5R8_O43617	0.281	DONE
Q9BZR8_P0DI82_Q9Y5R8_O43617	0.438	DONE
P0DI82_Q9Y5R8_O43617_Q96Q05	0.544	DONE
Q9H169_P0DI82_Q9Y5R8_O43617	0.457	DONE
Q7Z392_P0DI82_Q9Y5R8_O43617	0.535	DONE
Q8WVT3_P0DI82_Q9Y5R8_O43617	0.294	DONE
P00533_P48553_P0DI82_O43617		POISONED
P16278_P48553_P0DI82_O43617	0.407	DONE
P49917_P48553_P0DI82_O43617		POISONED
Q9P2M4_P48553_P0DI82_O43617	0.398	DONE
P48553_P0DI82_Q86SZ2_O43617	0.599	DONE
Q5T7N3_P48553_P0DI82_O43617		POISONED
Q9BZR8_P48553_P0DI82_O43617		POISONED
P48553_P0DI82_O43617_Q96Q05		POISONED
Q9H169_P48553_P0DI82_O43617		POISONED
P48553_Q7Z392_P0DI82_O43617		POISONED
P48553_Q8WVT3_P0DI82_O43617		POISONED
P16278_P00533_P0DI82_O43617	0.353	DONE
P49917_P00533_P0DI82_O43617		POISONED
P00533_Q9P2M4_P0DI82_O43617	0.278	DONE
P00533_P0DI82_Q86SZ2_O43617	0.349	DONE
P00533_Q5T7N3_P0DI82_O43617		POISONED
Q9BZR8_P00533_P0DI82_O43617		POISONED
P00533_P0DI82_O43617_Q96Q05		POISONED
P00533_Q9H169_P0DI82_O43617		POISONED
P00533_Q7Z392_P0DI82_O43617		POISONED
P00533_Q8WVT3_P0DI82_O43617		POISONED
P16278_P49917_P0DI82_O43617	0.354	DONE
P16278_Q9P2M4_P0DI82_O43617	0.431	DONE
P16278_P0DI82_Q86SZ2_O43617	0.496	DONE
P16278_Q5T7N3_P0DI82_O43617	0.417	DONE
Q9BZR8_P16278_P0DI82_O43617	0.459	DONE
P16278_P0DI82_O43617_Q96Q05	0.379	DONE
P16278_Q9H169_P0DI82_O43617	0.47	DONE
P16278_Q7Z392_P0DI82_O43617	0.359	DONE
P16278_Q8WVT3_P0DI82_O43617	0.382	DONE
P49917_Q9P2M4_P0DI82_O43617	0.227	DONE
P49917_P0DI82_Q86SZ2_O43617	0.313	DONE
P49917_Q5T7N3_P0DI82_O43617		POISONED
Q9BZR8_P49917_P0DI82_O43617		POISONED
P49917_P0DI82_O43617_Q96Q05		POISONED
P49917_Q9H169_P0DI82_O43617		POISONED
P49917_Q7Z392_P0DI82_O43617		POISONED
P49917_Q8WVT3_P0DI82_O43617		POISONED
Q9P2M4_P0DI82_Q86SZ2_O43617	0.47	DONE
Q5T7N3_Q9P2M4_P0DI82_O43617	0.273	DONE
Q9BZR8_Q9P2M4_P0DI82_O43617	0.366	DONE
Q9P2M4_P0DI82_O43617_Q96Q05	0.404	DONE
Q9H169_Q9P2M4_P0DI82_O43617	0.397	DONE
Q9P2M4_Q7Z392_P0DI82_O43617	0.371	DONE
Q9P2M4_Q8WVT3_P0DI82_O43617	0.291	DONE
Q5T7N3_P0DI82_Q86SZ2_O43617	0.412	DONE
Q9BZR8_P0DI82_Q86SZ2_O43617	0.607	DONE
P0DI82_Q86SZ2_O43617_Q96Q05	0.595	DONE
Q9H169_P0DI82_Q86SZ2_O43617	0.664	DONE
Q7Z392_P0DI82_Q86SZ2_O43617	0.567	DONE
Q8WVT3_P0DI82_Q86SZ2_O43617	0.418	DONE
Q9BZR8_Q5T7N3_P0DI82_O43617		POISONED
Q5T7N3_P0DI82_O43617_Q96Q05		POISONED
Q5T7N3_Q9H169_P0DI82_O43617		POISONED
Q5T7N3_Q7Z392_P0DI82_O43617		POISONED
Q5T7N3_Q8WVT3_P0DI82_O43617		POISONED
Q9BZR8_P0DI82_O43617_Q96Q05		POISONED
Q9BZR8_Q9H169_P0DI82_O43617		POISONED
Q9BZR8_Q7Z392_P0DI82_O43617		POISONED
Q9BZR8_Q8WVT3_P0DI82_O43617		POISONED
Q9H169_P0DI82_O43617_Q96Q05		POISONED
Q7Z392_P0DI82_O43617_Q96Q05		POISONED
Q8WVT3_P0DI82_O43617_Q96Q05		POISONED
Q9H169_Q7Z392_P0DI82_O43617		POISONED
Q9H169_Q8WVT3_P0DI82_O43617		POISONED
Q7Z392_Q8WVT3_P0DI82_O43617		POISONED
P48553_Q9Y5R8_O43617_Q9Y296	0.339	DONE
P00533_Q9Y5R8_O43617_Q9Y296	0.247	DONE
P16278_Q9Y5R8_O43617_Q9Y296	0.464	DONE
P49917_Q9Y5R8_O43617_Q9Y296	0.248	DONE
Q9P2M4_Q9Y5R8_O43617_Q9Y296	0.309	DONE
Q86SZ2_Q9Y5R8_O43617_Q9Y296	0.712	DONE
Q5T7N3_Q9Y5R8_O43617_Q9Y296	0.305	DONE
Q9BZR8_Q9Y5R8_O43617_Q9Y296	0.444	DONE
Q9Y5R8_O43617_Q9Y296_Q96Q05	0.313	DONE
Q9H169_Q9Y5R8_O43617_Q9Y296	0.535	DONE
Q7Z392_Q9Y5R8_O43617_Q9Y296	0.258	DONE
Q8WVT3_Q9Y5R8_O43617_Q9Y296	0.321	DONE
P00533_P48553_Q9Y5R8_O43617	0.299	DONE
P16278_P48553_Q9Y5R8_O43617	0.328	DONE
P49917_P48553_Q9Y5R8_O43617	0.299	DONE
Q9P2M4_P48553_Q9Y5R8_O43617	0.345	DONE
P48553_Q86SZ2_Q9Y5R8_O43617	0.394	DONE
Q5T7N3_P48553_Q9Y5R8_O43617	0.301	DONE
Q9BZR8_P48553_Q9Y5R8_O43617	0.359	DONE
P48553_Q9Y5R8_O43617_Q96Q05	0.282	DONE
Q9H169_P48553_Q9Y5R8_O43617	0.343	DONE
P48553_Q7Z392_Q9Y5R8_O43617	0.289	DONE
P48553_Q8WVT3_Q9Y5R8_O43617	0.305	DONE
P16278_P00533_Q9Y5R8_O43617	0.401	DONE
P49917_P00533_Q9Y5R8_O43617	0.231	DONE
P00533_Q9P2M4_Q9Y5R8_O43617	0.221	DONE
P00533_Q86SZ2_Q9Y5R8_O43617	0.329	DONE
P00533_Q5T7N3_Q9Y5R8_O43617	0.23	DONE
Q9BZR8_P00533_Q9Y5R8_O43617	0.23	DONE
P00533_Q9Y5R8_O43617_Q96Q05	0.278	DONE
P00533_Q9H169_Q9Y5R8_O43617	0.236	DONE
P00533_Q7Z392_Q9Y5R8_O43617	0.231	DONE
P00533_Q8WVT3_Q9Y5R8_O43617	0.226	DONE
P16278_P49917_Q9Y5R8_O43617	0.355	DONE
P16278_Q9P2M4_Q9Y5R8_O43617	0.414	DONE
P16278_Q86SZ2_Q9Y5R8_O43617	0.484	DONE
P16278_Q5T7N3_Q9Y5R8_O43617	0.405	DONE
Q9BZR8_P16278_Q9Y5R8_O43617	0.497	DONE
P16278_Q9Y5R8_O43617_Q96Q05	0.343	DONE
P16278_Q9H169_Q9Y5R8_O43617	0.496	DONE
P16278_Q7Z392_Q9Y5R8_O43617	0.335	DONE
P16278_Q8WVT3_Q9Y5R8_O43617	0.39	DONE
P49917_Q9P2M4_Q9Y5R8_O43617	0.253	DONE
P49917_Q86SZ2_Q9Y5R8_O43617	0.324	DONE
P49917_Q5T7N3_Q9Y5R8_O43617	0.223	DONE
Q9BZR8_P49917_Q9Y5R8_O43617	0.229	DONE
P49917_Q9Y5R8_O43617_Q96Q05	0.275	DONE
P49917_Q9H169_Q9Y5R8_O43617	0.233	DONE
P49917_Q7Z392_Q9Y5R8_O43617	0.242	DONE
P49917_Q8WVT3_Q9Y5R8_O43617	0.222	DONE
Q9P2M4_Q86SZ2_Q9Y5R8_O43617	0.481	DONE
Q5T7N3_Q9P2M4_Q9Y5R8_O43617	0.273	DONE
Q9BZR8_Q9P2M4_Q9Y5R8_O43617	0.365	DONE
Q9P2M4_Q9Y5R8_O43617_Q96Q05	0.294	DONE
Q9H169_Q9P2M4_Q9Y5R8_O43617	0.363	DONE
Q9P2M4_Q7Z392_Q9Y5R8_O43617	0.24	DONE
Q9P2M4_Q8WVT3_Q9Y5R8_O43617	0.262	DONE
Q5T7N3_Q86SZ2_Q9Y5R8_O43617	0.475	DONE
Q9BZR8_Q86SZ2_Q9Y5R8_O43617	0.676	DONE
Q86SZ2_Q9Y5R8_O43617_Q96Q05	0.315	DONE
Q9H169_Q86SZ2_Q9Y5R8_O43617	0.709	DONE
Q7Z392_Q86SZ2_Q9Y5R8_O43617	0.302	DONE
Q8WVT3_Q86SZ2_Q9Y5R8_O43617	0.458	DONE
Q9BZR8_Q5T7N3_Q9Y5R8_O43617	0.274	DONE
Q5T7N3_Q9Y5R8_O43617_Q96Q05	0.283	DONE
Q5T7N3_Q9H169_Q9Y5R8_O43617	0.294	DONE
Q5T7N3_Q7Z392_Q9Y5R8_O43617	0.22	DONE
Q5T7N3_Q8WVT3_Q9Y5R8_O43617	0.239	DONE
Q9BZR8_Q9Y5R8_O43617_Q96Q05	0.335	DONE
Q9BZR8_Q9H169_Q9Y5R8_O43617	0.422	DONE
Q9BZR8_Q7Z392_Q9Y5R8_O43617	0.22	DONE
Q9BZR8_Q8WVT3_Q9Y5R8_O43617	0.295	DONE
Q9H169_Q9Y5R8_O43617_Q96Q05	0.312	DONE
Q7Z392_Q9Y5R8_O43617_Q96Q05	0.272	DONE
Q8WVT3_Q9Y5R8_O43617_Q96Q05	0.292	DONE
Q9H169_Q7Z392_Q9Y5R8_O43617	0.218	DONE
Q9H169_Q8WVT3_Q9Y5R8_O43617	0.295	DONE
Q7Z392_Q8WVT3_Q9Y5R8_O43617	0.238	DONE
P00533_P48553_O43617_Q9Y296	0.289	DONE
P16278_P48553_O43617_Q9Y296	0.33	DONE
P49917_P48553_O43617_Q9Y296	0.293	DONE
Q9P2M4_P48553_O43617_Q9Y296	0.32	DONE
P48553_Q86SZ2_O43617_Q9Y296	0.356	DONE
Q5T7N3_P48553_O43617_Q9Y296	0.299	DONE
Q9BZR8_P48553_O43617_Q9Y296	0.34	DONE
P48553_O43617_Q9Y296_Q96Q05	0.285	FAILED
Q9H169_P48553_O43617_Q9Y296	0.359	DONE
P48553_Q7Z392_O43617_Q9Y296	0.287	FAILED
P48553_Q8WVT3_O43617_Q9Y296	0.32	DONE
P16278_P00533_P48553_O43617	0.311	DONE
P49917_P00533_P48553_O43617		POISONED
P00533_Q9P2M4_P48553_O43617	0.312	DONE
P00533_P48553_Q86SZ2_O43617	0.295	DONE
P00533_Q5T7N3_P48553_O43617		POISONED
Q9BZR8_P00533_P48553_O43617		POISONED
P00533_P48553_O43617_Q96Q05		POISONED
P00533_Q9H169_P48553_O43617		POISONED
P00533_P48553_Q7Z392_O43617		POISONED
P00533_P48553_Q8WVT3_O43617		POISONED
P16278_P49917_P48553_O43617	0.32	FAILED
P16278_Q9P2M4_P48553_O43617	0.323	DONE
P16278_P48553_Q86SZ2_O43617	0.335	DONE
P16278_Q5T7N3_P48553_O43617	0.312	DONE
Q9BZR8_P16278_P48553_O43617	0.329	DONE
P16278_P48553_O43617_Q96Q05		FAILED
P16278_Q9H169_P48553_O43617	0.337	DONE
P16278_P48553_Q7Z392_O43617	0.299	DONE
P16278_P48553_Q8WVT3_O43617	0.321	DONE
P49917_Q9P2M4_P48553_O43617	0.306	DONE
P49917_P48553_Q86SZ2_O43617	0.285	DONE
P49917_Q5T7N3_P48553_O43617		POISONED
Q9BZR8_P49917_P48553_O43617		POISONED
P49917_P48553_O43617_Q96Q05		POISONED
P49917_Q9H169_P48553_O43617		POISONED
P49917_P48553_Q7Z392_O43617		POISONED
P49917_P48553_Q8WVT3_O43617		POISONED
Q9P2M4_P48553_Q86SZ2_O43617	0.331	DONE
Q5T7N3_Q9P2M4_P48553_O43617	0.298	DONE
Q9BZR8_Q9P2M4_P48553_O43617	0.317	DONE
Q9P2M4_P48553_O43617_Q96Q05	0.281	FAILED
Q9H169_Q9P2M4_P48553_O43617	0.338	DONE
Q9P2M4_P48553_Q7Z392_O43617	0.276	FAILED
Q9P2M4_P48553_Q8WVT3_O43617	0.298	DONE
Q5T7N3_P48553_Q86SZ2_O43617	0.354	DONE
Q9BZR8_P48553_Q86SZ2_O43617	0.336	DONE
P48553_Q86SZ2_O43617_Q96Q05	0.283	DONE
Q9H169_P48553_Q86SZ2_O43617	0.356	DONE
P48553_Q7Z392_Q86SZ2_O43617	0.287	DONE
P48553_Q8WVT3_Q86SZ2_O43617	0.307	DONE
Q9BZR8_Q5T7N3_P48553_O43617		POISONED
Q5T7N3_P48553_O43617_Q96Q05		POISONED
Q5T7N3_Q9H169_P48553_O43617		POISONED
Q5T7N3_P48553_Q7Z392_O43617		POISONED
Q5T7N3_P48553_Q8WVT3_O43617		POISONED
Q9BZR8_P48553_O43617_Q96Q05		POISONED
Q9BZR8_Q9H169_P48553_O43617		POISONED
Q9BZR8_P48553_Q7Z392_O43617		POISONED
Q9BZR8_P48553_Q8WVT3_O43617		POISONED
Q9H169_P48553_O43617_Q96Q05		POISONED
P48553_Q7Z392_O43617_Q96Q05		POISONED
P48553_Q8WVT3_O43617_Q96Q05		POISONED
Q9H169_P48553_Q7Z392_O43617		POISONED
Q9H169_P48553_Q8WVT3_O43617		POISONED
P48553_Q7Z392_Q8WVT3_O43617		POISONED
P16278_P00533_O43617_Q9Y296	0.337	DONE
P49917_P00533_O43617_Q9Y296	0.228	DONE
P00533_Q9P2M4_O43617_Q9Y296	0.239	DONE
P00533_Q86SZ2_O43617_Q9Y296	0.277	DONE
P00533_Q5T7N3_O43617_Q9Y296	0.225	DONE
Q9BZR8_P00533_O43617_Q9Y296	0.215	DONE
P00533_O43617_Q9Y296_Q96Q05		FAILED
P00533_Q9H169_O43617_Q9Y296	0.22	DONE
P00533_Q7Z392_O43617_Q9Y296	0.231	DONE
P00533_Q8WVT3_O43617_Q9Y296	0.217	DONE
P16278_P49917_O43617_Q9Y296	0.345	DONE
P16278_Q9P2M4_O43617_Q9Y296	0.448	DONE
P16278_Q86SZ2_O43617_Q9Y296	0.474	DONE
P16278_Q5T7N3_O43617_Q9Y296	0.389	DONE
Q9BZR8_P16278_O43617_Q9Y296	0.468	DONE
P16278_O43617_Q9Y296_Q96Q05	0.335	DONE
P16278_Q9H169_O43617_Q9Y296	0.476	DONE
P16278_Q7Z392_O43617_Q9Y296	0.32	DONE
P16278_Q8WVT3_O43617_Q9Y296	0.387	DONE
P49917_Q9P2M4_O43617_Q9Y296	0.254	DONE
P49917_Q86SZ2_O43617_Q9Y296	0.263	DONE
P49917_Q5T7N3_O43617_Q9Y296	0.214	DONE
Q9BZR8_P49917_O43617_Q9Y296	0.223	DONE
P49917_O43617_Q9Y296_Q96Q05	0.274	DONE
P49917_Q9H169_O43617_Q9Y296	0.222	DONE
P49917_Q7Z392_O43617_Q9Y296	0.246	FAILED
P49917_Q8WVT3_O43617_Q9Y296	0.218	DONE
Q9P2M4_Q86SZ2_O43617_Q9Y296	0.329	DONE
Q5T7N3_Q9P2M4_O43617_Q9Y296	0.271	DONE
Q9BZR8_Q9P2M4_O43617_Q9Y296	0.342	DONE
Q9P2M4_O43617_Q9Y296_Q96Q05	0.296	DONE
Q9H169_Q9P2M4_O43617_Q9Y296	0.353	DONE
Q9P2M4_Q7Z392_O43617_Q9Y296	0.241	DONE
Q9P2M4_Q8WVT3_O43617_Q9Y296	0.27	DONE
Q5T7N3_Q86SZ2_O43617_Q9Y296	0.341	DONE
Q9BZR8_Q86SZ2_O43617_Q9Y296	0.526	DONE
Q86SZ2_O43617_Q9Y296_Q96Q05	0.302	DONE
Q9H169_Q86SZ2_O43617_Q9Y296	0.586	DONE
Q7Z392_Q86SZ2_O43617_Q9Y296	0.272	DONE
Q8WVT3_Q86SZ2_O43617_Q9Y296	0.325	DONE
Q9BZR8_Q5T7N3_O43617_Q9Y296	0.228	DONE
Q5T7N3_O43617_Q9Y296_Q96Q05	0.284	DONE
Q5T7N3_Q9H169_O43617_Q9Y296	0.242	DONE
Q5T7N3_Q7Z392_O43617_Q9Y296	0.214	DONE
Q5T7N3_Q8WVT3_O43617_Q9Y296	0.226	DONE
Q9BZR8_O43617_Q9Y296_Q96Q05	0.316	DONE
Q9BZR8_Q9H169_O43617_Q9Y296	0.305	DONE
Q9BZR8_Q7Z392_O43617_Q9Y296	0.212	DONE
Q9BZR8_Q8WVT3_O43617_Q9Y296	0.272	DONE
Q9H169_O43617_Q9Y296_Q96Q05	0.305	FAILED
Q7Z392_O43617_Q9Y296_Q96Q05	0.271	FAILED
Q8WVT3_O43617_Q9Y296_Q96Q05	0.281	DONE
Q9H169_Q7Z392_O43617_Q9Y296	0.214	DONE
Q9H169_Q8WVT3_O43617_Q9Y296	0.241	DONE
Q7Z392_Q8WVT3_O43617_Q9Y296	0.259	FAILED
P16278_P00533_Q7Z392_O43617	0.309	DONE
P49917_P00533_Q7Z392_O43617		POISONED
P00533_Q9P2M4_Q7Z392_O43617	0.276	DONE
P00533_Q7Z392_Q86SZ2_O43617	0.23	DONE
P00533_Q5T7N3_Q7Z392_O43617		POISONED
Q9BZR8_P00533_Q7Z392_O43617		POISONED
P00533_Q7Z392_O43617_Q96Q05		POISONED
P00533_Q9H169_Q7Z392_O43617		POISONED
P00533_Q7Z392_Q8WVT3_O43617		POISONED
P16278_P49917_Q7Z392_O43617	0.242	DONE
P16278_Q9P2M4_Q7Z392_O43617	0.322	DONE
P16278_Q7Z392_Q86SZ2_O43617	0.318	DONE
P16278_Q5T7N3_Q7Z392_O43617	0.206	DONE
Q9BZR8_P16278_Q7Z392_O43617	0.322	DONE
P16278_Q7Z392_O43617_Q96Q05		FAILED
P16278_Q9H169_Q7Z392_O43617	0.301	DONE
P16278_Q7Z392_Q8WVT3_O43617	0.299	DONE
P49917_Q9P2M4_Q7Z392_O43617	0.252	DONE
P49917_Q7Z392_Q86SZ2_O43617	0.234	DONE
P49917_Q5T7N3_Q7Z392_O43617		POISONED
Q9BZR8_P49917_Q7Z392_O43617		POISONED
P49917_Q7Z392_O43617_Q96Q05		POISONED
P49917_Q9H169_Q7Z392_O43617		POISONED
P49917_Q7Z392_Q8WVT3_O43617		POISONED
Q9P2M4_Q7Z392_Q86SZ2_O43617	0.245	DONE
Q5T7N3_Q9P2M4_Q7Z392_O43617	0.237	DONE
Q9BZR8_Q9P2M4_Q7Z392_O43617	0.24	DONE
Q9P2M4_Q7Z392_O43617_Q96Q05	0.277	FAILED
Q9H169_Q9P2M4_Q7Z392_O43617	0.239	DONE
Q9P2M4_Q7Z392_Q8WVT3_O43617	0.242	DONE
Q5T7N3_Q7Z392_Q86SZ2_O43617	0.219	DONE
Q9BZR8_Q7Z392_Q86SZ2_O43617	0.221	DONE
Q7Z392_Q86SZ2_O43617_Q96Q05	0.276	DONE
Q9H169_Q7Z392_Q86SZ2_O43617	0.22	DONE
Q7Z392_Q8WVT3_Q86SZ2_O43617	0.229	DONE
Q9BZR8_Q5T7N3_Q7Z392_O43617		POISONED
Q5T7N3_Q7Z392_O43617_Q96Q05		POISONED
Q5T7N3_Q9H169_Q7Z392_O43617		POISONED
Q5T7N3_Q7Z392_Q8WVT3_O43617		POISONED
Q9BZR8_Q7Z392_O43617_Q96Q05		POISONED
Q9BZR8_Q9H169_Q7Z392_O43617		POISONED
Q9BZR8_Q7Z392_Q8WVT3_O43617		POISONED
Q9H169_Q7Z392_O43617_Q96Q05		POISONED
Q7Z392_Q8WVT3_O43617_Q96Q05		POISONED
Q9H169_Q7Z392_Q8WVT3_O43617		POISONED
P16278_P00533_Q86SZ2_O43617	0.473	DONE
P49917_P00533_Q86SZ2_O43617	0.244	DONE
P00533_Q9P2M4_Q86SZ2_O43617	0.236	DONE
P00533_Q5T7N3_Q86SZ2_O43617	0.229	DONE
Q9BZR8_P00533_Q86SZ2_O43617	0.23	DONE
P00533_Q86SZ2_O43617_Q96Q05	0.276	DONE
P00533_Q9H169_Q86SZ2_O43617	0.239	DONE
P00533_Q8WVT3_Q86SZ2_O43617	0.227	DONE
P16278_P49917_Q86SZ2_O43617	0.348	DONE
P16278_Q9P2M4_Q86SZ2_O43617	0.421	DONE
P16278_Q5T7N3_Q86SZ2_O43617	0.425	DONE
Q9BZR8_P16278_Q86SZ2_O43617	0.472	DONE
P16278_Q86SZ2_O43617_Q96Q05	0.337	DONE
P16278_Q9H169_Q86SZ2_O43617	0.506	DONE
P16278_Q8WVT3_Q86SZ2_O43617	0.406	DONE
P49917_Q9P2M4_Q86SZ2_O43617	0.224	DONE
P49917_Q5T7N3_Q86SZ2_O43617	0.225	DONE
Q9BZR8_P49917_Q86SZ2_O43617	0.228	DONE
P49917_Q86SZ2_O43617_Q96Q05	0.279	DONE
P49917_Q9H169_Q86SZ2_O43617	0.233	DONE
P49917_Q8WVT3_Q86SZ2_O43617	0.225	DONE
Q5T7N3_Q9P2M4_Q86SZ2_O43617	0.287	DONE
Q9BZR8_Q9P2M4_Q86SZ2_O43617	0.362	DONE
Q9P2M4_Q86SZ2_O43617_Q96Q05	0.303	DONE
Q9H169_Q9P2M4_Q86SZ2_O43617	0.398	DONE
Q9P2M4_Q8WVT3_Q86SZ2_O43617	0.302	DONE
Q9BZR8_Q5T7N3_Q86SZ2_O43617	0.283	DONE
Q5T7N3_Q86SZ2_O43617_Q96Q05	0.322	DONE
Q5T7N3_Q9H169_Q86SZ2_O43617	0.297	DONE
Q5T7N3_Q8WVT3_Q86SZ2_O43617	0.257	DONE
Q9BZR8_Q86SZ2_O43617_Q96Q05	0.312	DONE
Q9BZR8_Q9H169_Q86SZ2_O43617	0.418	DONE
Q9BZR8_Q8WVT3_Q86SZ2_O43617	0.298	DONE
Q9H169_Q86SZ2_O43617_Q96Q05	0.317	DONE
Q8WVT3_Q86SZ2_O43617_Q96Q05	0.292	DONE
Q9H169_Q8WVT3_Q86SZ2_O43617	0.316	DONE
P16278_P49917_P00533_O43617	0.309	DONE
P49917_P00533_Q9P2M4_O43617	0.236	DONE
P49917_P00533_Q5T7N3_O43617		POISONED
Q9BZR8_P49917_P00533_O43617		POISONED
P49917_P00533_O43617_Q96Q05		POISONED
P49917_P00533_Q9H169_O43617		POISONED
P49917_P00533_Q8WVT3_O43617		POISONED
P16278_P49917_Q9P2M4_O43617	0.324	DONE
P16278_P49917_Q5T7N3_O43617	0.325	DONE
Q9BZR8_P16278_P49917_O43617	0.356	DONE
P16278_P49917_O43617_Q96Q05	0.321	DONE
P16278_P49917_Q9H169_O43617	0.361	DONE
P16278_P49917_Q8WVT3_O43617	0.338	DONE
P49917_Q5T7N3_Q9P2M4_O43617	0.244	DONE
Q9BZR8_P49917_Q9P2M4_O43617	0.257	DONE
P49917_Q9P2M4_O43617_Q96Q05	0.279	DONE
P49917_Q9H169_Q9P2M4_O43617	0.26	DONE
P49917_Q9P2M4_Q8WVT3_O43617	0.248	DONE
Q9BZR8_P49917_Q5T7N3_O43617		POISONED
P49917_Q5T7N3_O43617_Q96Q05		POISONED
P49917_Q5T7N3_Q9H169_O43617		POISONED
P49917_Q5T7N3_Q8WVT3_O43617		POISONED
Q9BZR8_P49917_O43617_Q96Q05		POISONED
Q9BZR8_P49917_Q9H169_O43617		POISONED
Q9BZR8_P49917_Q8WVT3_O43617		POISONED
P49917_Q9H169_O43617_Q96Q05		POISONED
P49917_Q8WVT3_O43617_Q96Q05		POISONED
P49917_Q9H169_Q8WVT3_O43617		POISONED
P16278_P00533_Q9P2M4_O43617	0.323	DONE
P16278_P00533_Q5T7N3_O43617	0.326	DONE
Q9BZR8_P16278_P00533_O43617	0.351	DONE
P16278_P00533_O43617_Q96Q05		FAILED
P16278_P00533_Q9H169_O43617	0.391	DONE
P16278_P00533_Q8WVT3_O43617	0.33	DONE
P00533_Q5T7N3_Q9P2M4_O43617	0.236	DONE
Q9BZR8_P00533_Q9P2M4_O43617	0.247	DONE
P00533_Q9P2M4_O43617_Q96Q05	0.266	FAILED
P00533_Q9H169_Q9P2M4_O43617	0.228	DONE
P00533_Q9P2M4_Q8WVT3_O43617	0.262	DONE
Q9BZR8_P00533_Q5T7N3_O43617		POISONED
P00533_Q5T7N3_O43617_Q96Q05		POISONED
P00533_Q5T7N3_Q9H169_O43617		POISONED
P00533_Q5T7N3_Q8WVT3_O43617		POISONED
Q9BZR8_P00533_O43617_Q96Q05		POISONED
Q9BZR8_P00533_Q9H169_O43617		POISONED
Q9BZR8_P00533_Q8WVT3_O43617		POISONED
P00533_Q9H169_O43617_Q96Q05		POISONED
P00533_Q8WVT3_O43617_Q96Q05		POISONED
P00533_Q9H169_Q8WVT3_O43617		POISONED
Q9BZR8_P16278_Q9P2M4_O43617	0.414	DONE
Q9BZR8_P16278_Q5T7N3_O43617	0.406	DONE
Q9BZR8_P16278_O43617_Q96Q05	0.343	DONE
Q9BZR8_P16278_Q9H169_O43617	0.508	DONE
Q9BZR8_P16278_Q8WVT3_O43617	0.385	DONE
Q9BZR8_Q5T7N3_Q9P2M4_O43617	0.385	DONE
Q9BZR8_Q9P2M4_O43617_Q96Q05	0.284	DONE
Q9BZR8_Q9H169_Q9P2M4_O43617	0.392	DONE
Q9BZR8_Q9P2M4_Q8WVT3_O43617	0.273	DONE
Q9BZR8_Q5T7N3_O43617_Q96Q05		POISONED
Q9BZR8_Q5T7N3_Q9H169_O43617		POISONED
Q9BZR8_Q5T7N3_Q8WVT3_O43617		POISONED
Q9BZR8_Q9H169_O43617_Q96Q05		POISONED
Q9BZR8_Q8WVT3_O43617_Q96Q05		POISONED
Q9BZR8_Q9H169_Q8WVT3_O43617		POISONED
P16278_Q9P2M4_Q8WVT3_O43617	0.357	DONE
P16278_Q5T7N3_Q8WVT3_O43617	0.353	DONE
P16278_Q8WVT3_O43617_Q96Q05	0.323	DONE
P16278_Q9H169_Q8WVT3_O43617	0.388	DONE
Q5T7N3_Q9P2M4_Q8WVT3_O43617	0.268	DONE
Q9P2M4_Q8WVT3_O43617_Q96Q05	0.262	DONE
Q9H169_Q9P2M4_Q8WVT3_O43617	0.312	DONE
Q5T7N3_Q8WVT3_O43617_Q96Q05		POISONED
Q5T7N3_Q9H169_Q8WVT3_O43617		POISONED
Q9H169_Q8WVT3_O43617_Q96Q05		POISONED
P16278_Q9H169_Q9P2M4_O43617	0.439	DONE
P16278_Q5T7N3_Q9H169_O43617	0.417	DONE
P16278_Q9H169_O43617_Q96Q05	0.33	DONE
Q5T7N3_Q9H169_Q9P2M4_O43617	0.293	DONE
Q9H169_Q9P2M4_O43617_Q96Q05	0.3	DONE
Q5T7N3_Q9H169_O43617_Q96Q05		POISONED
P16278_Q5T7N3_Q9P2M4_O43617	0.369	DONE
P16278_Q9P2M4_O43617_Q96Q05	0.31	DONE
Q5T7N3_Q9P2M4_O43617_Q96Q05	0.269	DONE
P16278_Q5T7N3_O43617_Q96Q05	0.312	DONE

## Sheet: Gamma_secretase
complex_name	iptm	status
Q96BI3_Q92542	0.891	DONE
Q92542_P49768	0.534	DONE
Q92542_Q9NZ42	0.545	DONE
Q92542_P49810	0.324	DONE
O94905_Q92542	0.317	DONE
P68133_Q92542	0.495	DONE
P09917_Q92542	0.38	DONE
Q8TDZ2_Q92542	0.338	DONE
Q92542_P12931	0.237	DONE
Q05639_Q92542	0.376	DONE
Q7L9B9_Q92542	0.314	DONE
Q92542_Q6EMK4	0.254	DONE
Q9NRD1_Q92542	0.323	DONE
P27824_Q92542	0.233	DONE
Q96BI3_P09917_Q92542	0.384	DONE
Q96BI3_O94905_Q92542	0.297	DONE
Q96BI3_Q8TDZ2_Q92542	0.285	DONE
Q96BI3_Q92542_P49810	0.432	DONE
P68133_Q96BI3_Q92542	0.342	DONE
Q96BI3_Q92542_P12931	0.289	DONE
Q96BI3_Q92542_Q6EMK4	0.295	DONE
Q96BI3_Q92542_P49768	0.56	DONE
Q96BI3_Q92542_Q9NZ42	0.627	DONE
Q96BI3_Q05639_Q92542	0.302	DONE
Q96BI3_Q7L9B9_Q92542	0.297	DONE
Q96BI3_Q9NRD1_Q92542	0.332	DONE
Q96BI3_P27824_Q92542	0.287	DONE
P09917_Q92542_P49768	0.329	DONE
O94905_Q92542_P49768	0.405	DONE
Q8TDZ2_Q92542_P49768	0.327	DONE
Q92542_P49768_P49810	0.324	DONE
P68133_Q92542_P49768	0.437	DONE
Q92542_P49768_P12931	0.324	DONE
Q92542_P49768_Q6EMK4	0.304	DONE
Q92542_Q9NZ42_P49768	0.704	DONE
Q05639_Q92542_P49768	0.417	DONE
Q7L9B9_Q92542_P49768	0.36	DONE
Q9NRD1_Q92542_P49768	0.51	DONE
P27824_Q92542_P49768	0.329	DONE
P09917_Q92542_Q9NZ42	0.411	DONE
O94905_Q92542_Q9NZ42	0.501	DONE
Q8TDZ2_Q92542_Q9NZ42	0.427	DONE
Q92542_Q9NZ42_P49810	0.576	DONE
P68133_Q92542_Q9NZ42	0.456	DONE
Q92542_Q9NZ42_P12931	0.421	DONE
Q92542_Q9NZ42_Q6EMK4	0.441	DONE
Q05639_Q92542_Q9NZ42	0.446	DONE
Q7L9B9_Q92542_Q9NZ42	0.502	DONE
Q9NRD1_Q92542_Q9NZ42	0.493	DONE
P27824_Q92542_Q9NZ42	0.462	DONE
P09917_Q92542_P49810		POISONED
O94905_Q92542_P49810		POISONED
Q8TDZ2_Q92542_P49810		POISONED
P68133_Q92542_P49810		POISONED
Q92542_P49810_P12931		POISONED
Q92542_P49810_Q6EMK4		POISONED
Q05639_Q92542_P49810		POISONED
Q7L9B9_Q92542_P49810		POISONED
Q9NRD1_Q92542_P49810		POISONED
P27824_Q92542_P49810		POISONED
O94905_P09917_Q92542		POISONED
O94905_Q8TDZ2_Q92542		POISONED
P68133_O94905_Q92542		POISONED
O94905_Q92542_P12931		POISONED
O94905_Q92542_Q6EMK4		POISONED
Q05639_O94905_Q92542		POISONED
Q7L9B9_O94905_Q92542		POISONED
O94905_Q9NRD1_Q92542		POISONED
P27824_O94905_Q92542		POISONED
P68133_P09917_Q92542		POISONED
P68133_Q8TDZ2_Q92542		POISONED
P68133_Q92542_P12931		POISONED
P68133_Q92542_Q6EMK4		POISONED
P68133_Q05639_Q92542		POISONED
P68133_Q7L9B9_Q92542		POISONED
P68133_Q9NRD1_Q92542		POISONED
P68133_P27824_Q92542		POISONED
P09917_Q8TDZ2_Q92542		POISONED
P09917_Q92542_P12931		POISONED
P09917_Q92542_Q6EMK4		POISONED
Q05639_P09917_Q92542		POISONED
Q7L9B9_P09917_Q92542		POISONED
Q9NRD1_P09917_Q92542		POISONED
P27824_P09917_Q92542		POISONED
Q8TDZ2_Q92542_P12931		POISONED
Q8TDZ2_Q92542_Q6EMK4		POISONED
Q05639_Q8TDZ2_Q92542		POISONED
Q7L9B9_Q8TDZ2_Q92542		POISONED
Q9NRD1_Q8TDZ2_Q92542		POISONED
P27824_Q8TDZ2_Q92542		POISONED
Q92542_P12931_Q6EMK4		POISONED
Q05639_Q92542_P12931		POISONED
Q7L9B9_Q92542_P12931		POISONED
Q9NRD1_Q92542_P12931		POISONED
P27824_Q92542_P12931		POISONED
Q05639_Q92542_Q6EMK4		POISONED
Q7L9B9_Q05639_Q92542		POISONED
Q05639_Q9NRD1_Q92542		POISONED
P27824_Q05639_Q92542		POISONED
Q7L9B9_Q92542_Q6EMK4		POISONED
Q7L9B9_Q9NRD1_Q92542		POISONED
P27824_Q7L9B9_Q92542		POISONED
Q9NRD1_Q92542_Q6EMK4		POISONED
P27824_Q92542_Q6EMK4		POISONED
P27824_Q9NRD1_Q92542		POISONED
Q96BI3_O94905_P09917_Q92542	0.294	DONE
Q96BI3_P09917_Q8TDZ2_Q92542	0.294	DONE
Q96BI3_P09917_Q92542_P49810	0.335	DONE
P68133_Q96BI3_P09917_Q92542	0.335	DONE
Q96BI3_P09917_Q92542_P12931	0.263	DONE
Q96BI3_P09917_Q92542_Q6EMK4	0.333	DONE
Q96BI3_P09917_Q92542_P49768	0.393	DONE
Q96BI3_P09917_Q92542_Q9NZ42	0.414	DONE
Q96BI3_Q05639_P09917_Q92542	0.307	DONE
Q96BI3_Q7L9B9_P09917_Q92542	0.328	DONE
Q96BI3_Q9NRD1_P09917_Q92542	0.348	DONE
Q96BI3_P27824_P09917_Q92542	0.276	DONE
Q96BI3_O94905_Q8TDZ2_Q92542	0.254	DONE
Q96BI3_O94905_Q92542_P49810	0.359	DONE
P68133_Q96BI3_O94905_Q92542	0.297	DONE
Q96BI3_O94905_Q92542_P12931	0.312	DONE
Q96BI3_O94905_Q92542_Q6EMK4	0.257	DONE
Q96BI3_O94905_Q92542_P49768	0.504	DONE
Q96BI3_O94905_Q92542_Q9NZ42	0.551	DONE
Q96BI3_Q05639_O94905_Q92542	0.276	DONE
Q96BI3_Q7L9B9_O94905_Q92542	0.271	DONE
Q96BI3_O94905_Q9NRD1_Q92542	0.295	DONE
Q96BI3_P27824_O94905_Q92542	0.276	DONE
Q96BI3_Q8TDZ2_Q92542_P49810	0.306	DONE
P68133_Q96BI3_Q8TDZ2_Q92542	0.266	DONE
Q96BI3_Q8TDZ2_Q92542_P12931	0.243	DONE
Q96BI3_Q8TDZ2_Q92542_Q6EMK4	0.297	DONE
Q96BI3_Q8TDZ2_Q92542_P49768	0.406	DONE
Q96BI3_Q8TDZ2_Q92542_Q9NZ42	0.368	DONE
Q96BI3_Q05639_Q8TDZ2_Q92542	0.27	DONE
Q96BI3_Q7L9B9_Q8TDZ2_Q92542	0.281	DONE
Q96BI3_Q9NRD1_Q8TDZ2_Q92542	0.256	DONE
Q96BI3_P27824_Q8TDZ2_Q92542	0.281	DONE
P68133_Q96BI3_Q92542_P49810	0.353	DONE
Q96BI3_Q92542_P49810_P12931	0.344	DONE
Q96BI3_Q92542_P49810_Q6EMK4	0.286	DONE
Q96BI3_Q92542_P49768_P49810	0.451	DONE
Q96BI3_Q92542_Q9NZ42_P49810	0.631	DONE
Q96BI3_Q05639_Q92542_P49810	0.358	DONE
Q96BI3_Q7L9B9_Q92542_P49810	0.378	DONE
Q96BI3_Q9NRD1_Q92542_P49810	0.427	DONE
Q96BI3_P27824_Q92542_P49810	0.354	DONE
P68133_Q96BI3_Q92542_P12931	0.282	DONE
P68133_Q96BI3_Q92542_Q6EMK4	0.299	DONE
P68133_Q96BI3_Q92542_P49768	0.501	DONE
P68133_Q96BI3_Q92542_Q9NZ42	0.494	DONE
P68133_Q96BI3_Q05639_Q92542	0.305	DONE
P68133_Q96BI3_Q7L9B9_Q92542	0.306	DONE
P68133_Q96BI3_Q9NRD1_Q92542	0.3	DONE
P68133_Q96BI3_P27824_Q92542	0.285	DONE
Q96BI3_Q92542_P12931_Q6EMK4	0.261	DONE
Q96BI3_Q92542_P49768_P12931	0.443	DONE
Q96BI3_Q92542_Q9NZ42_P12931	0.467	DONE
Q96BI3_Q05639_Q92542_P12931	0.277	DONE
Q96BI3_Q7L9B9_Q92542_P12931	0.292	DONE
Q96BI3_Q9NRD1_Q92542_P12931	0.26	DONE
Q96BI3_P27824_Q92542_P12931	0.28	DONE
Q96BI3_Q92542_P49768_Q6EMK4	0.441	DONE
Q96BI3_Q92542_Q9NZ42_Q6EMK4	0.438	DONE
Q96BI3_Q05639_Q92542_Q6EMK4	0.268	DONE
Q96BI3_Q7L9B9_Q92542_Q6EMK4	0.261	DONE
Q96BI3_Q9NRD1_Q92542_Q6EMK4	0.271	DONE
Q96BI3_P27824_Q92542_Q6EMK4	0.26	DONE
Q96BI3_Q92542_Q9NZ42_P49768	0.738	DONE
Q96BI3_Q05639_Q92542_P49768	0.478	DONE
Q96BI3_Q7L9B9_Q92542_P49768	0.519	DONE
Q96BI3_Q9NRD1_Q92542_P49768	0.522	DONE
Q96BI3_P27824_Q92542_P49768	0.436	DONE
Q96BI3_Q05639_Q92542_Q9NZ42	0.495	DONE
Q96BI3_Q7L9B9_Q92542_Q9NZ42	0.512	DONE
Q96BI3_Q9NRD1_Q92542_Q9NZ42	0.536	DONE
Q96BI3_P27824_Q92542_Q9NZ42	0.512	DONE
Q96BI3_Q7L9B9_Q05639_Q92542	0.276	DONE
Q96BI3_Q05639_Q9NRD1_Q92542	0.284	DONE
Q96BI3_P27824_Q05639_Q92542	0.268	DONE
Q96BI3_Q7L9B9_Q9NRD1_Q92542	0.272	DONE
Q96BI3_P27824_Q7L9B9_Q92542	0.281	DONE
Q96BI3_P27824_Q9NRD1_Q92542	0.275	DONE
O94905_P09917_Q92542_P49768	0.31	DONE
P09917_Q8TDZ2_Q92542_P49768	0.278	DONE
P09917_Q92542_P49768_P49810	0.29	DONE
P68133_P09917_Q92542_P49768	0.303	DONE
P09917_Q92542_P49768_P12931	0.286	DONE
P09917_Q92542_P49768_Q6EMK4	0.285	DONE
P09917_Q92542_Q9NZ42_P49768	0.499	DONE
Q05639_P09917_Q92542_P49768	0.314	DONE
Q7L9B9_P09917_Q92542_P49768	0.293	DONE
Q9NRD1_P09917_Q92542_P49768	0.333	DONE
P27824_P09917_Q92542_P49768	0.313	DONE
O94905_Q8TDZ2_Q92542_P49768	0.314	DONE
O94905_Q92542_P49768_P49810	0.313	DONE
P68133_O94905_Q92542_P49768	0.386	DONE
O94905_Q92542_P49768_P12931	0.332	DONE
O94905_Q92542_P49768_Q6EMK4	0.269	DONE
O94905_Q92542_Q9NZ42_P49768	0.588	DONE
Q05639_O94905_Q92542_P49768	0.32	DONE
Q7L9B9_O94905_Q92542_P49768	0.356	DONE
O94905_Q9NRD1_Q92542_P49768	0.365	DONE
P27824_O94905_Q92542_P49768	0.288	DONE
Q8TDZ2_Q92542_P49768_P49810	0.293	DONE
P68133_Q8TDZ2_Q92542_P49768	0.262	DONE
Q8TDZ2_Q92542_P49768_P12931	0.33	DONE
Q8TDZ2_Q92542_P49768_Q6EMK4	0.284	DONE
Q8TDZ2_Q92542_Q9NZ42_P49768	0.468	DONE
Q05639_Q8TDZ2_Q92542_P49768	0.297	DONE
Q7L9B9_Q8TDZ2_Q92542_P49768	0.291	DONE
Q9NRD1_Q8TDZ2_Q92542_P49768	0.296	DONE
P27824_Q8TDZ2_Q92542_P49768	0.323	DONE
P68133_Q92542_P49768_P49810	0.339	DONE
Q92542_P49768_P49810_P12931	0.275	DONE
Q92542_P49768_P49810_Q6EMK4	0.285	DONE
Q92542_Q9NZ42_P49768_P49810	0.55	DONE
Q05639_Q92542_P49768_P49810	0.301	DONE
Q7L9B9_Q92542_P49768_P49810	0.316	DONE
Q9NRD1_Q92542_P49768_P49810	0.314	DONE
P27824_Q92542_P49768_P49810	0.298	DONE
P68133_Q92542_P49768_P12931	0.295	DONE
P68133_Q92542_P49768_Q6EMK4	0.305	DONE
P68133_Q92542_Q9NZ42_P49768	0.553	DONE
P68133_Q05639_Q92542_P49768	0.339	DONE
P68133_Q7L9B9_Q92542_P49768	0.347	DONE
P68133_Q9NRD1_Q92542_P49768	0.332	DONE
P68133_P27824_Q92542_P49768	0.337	DONE
Q92542_P49768_P12931_Q6EMK4	0.285	DONE
Q92542_Q9NZ42_P49768_P12931	0.525	DONE
Q05639_Q92542_P49768_P12931	0.28	DONE
Q7L9B9_Q92542_P49768_P12931	0.331	DONE
Q9NRD1_Q92542_P49768_P12931	0.264	DONE
P27824_Q92542_P49768_P12931	0.274	DONE
Q92542_Q9NZ42_P49768_Q6EMK4	0.521	DONE
Q05639_Q92542_P49768_Q6EMK4	0.314	DONE
Q7L9B9_Q92542_P49768_Q6EMK4	0.316	DONE
Q9NRD1_Q92542_P49768_Q6EMK4	0.275	DONE
P27824_Q92542_P49768_Q6EMK4	0.281	DONE
Q05639_Q92542_Q9NZ42_P49768	0.563	DONE
Q7L9B9_Q92542_Q9NZ42_P49768	0.545	DONE
Q9NRD1_Q92542_Q9NZ42_P49768	0.564	DONE
P27824_Q92542_Q9NZ42_P49768	0.52	DONE
Q7L9B9_Q05639_Q92542_P49768	0.3	DONE
Q05639_Q9NRD1_Q92542_P49768	0.296	DONE
P27824_Q05639_Q92542_P49768	0.256	DONE
Q7L9B9_Q9NRD1_Q92542_P49768	0.338	DONE
P27824_Q7L9B9_Q92542_P49768	0.347	DONE
P27824_Q9NRD1_Q92542_P49768	0.307	DONE
O94905_P09917_Q92542_Q9NZ42	0.367	DONE
P09917_Q8TDZ2_Q92542_Q9NZ42	0.307	DONE
P09917_Q92542_Q9NZ42_P49810	0.418	DONE
P68133_P09917_Q92542_Q9NZ42	0.358	DONE
P09917_Q92542_Q9NZ42_P12931	0.333	DONE
P09917_Q92542_Q9NZ42_Q6EMK4	0.349	DONE
Q05639_P09917_Q92542_Q9NZ42	0.341	DONE
Q7L9B9_P09917_Q92542_Q9NZ42	0.359	DONE
Q9NRD1_P09917_Q92542_Q9NZ42	0.366	DONE
P27824_P09917_Q92542_Q9NZ42	0.355	DONE
O94905_Q8TDZ2_Q92542_Q9NZ42	0.323	DONE
O94905_Q92542_Q9NZ42_P49810	0.523	DONE
P68133_O94905_Q92542_Q9NZ42	0.407	DONE
O94905_Q92542_Q9NZ42_P12931	0.38	DONE
O94905_Q92542_Q9NZ42_Q6EMK4	0.376	DONE
Q05639_O94905_Q92542_Q9NZ42	0.384	DONE
Q7L9B9_O94905_Q92542_Q9NZ42	0.444	DONE
O94905_Q9NRD1_Q92542_Q9NZ42	0.416	DONE
P27824_O94905_Q92542_Q9NZ42	0.396	DONE
Q8TDZ2_Q92542_Q9NZ42_P49810	0.388	DONE
P68133_Q8TDZ2_Q92542_Q9NZ42	0.323	DONE
Q8TDZ2_Q92542_Q9NZ42_P12931	0.313	DONE
Q8TDZ2_Q92542_Q9NZ42_Q6EMK4	0.316	DONE
Q05639_Q8TDZ2_Q92542_Q9NZ42	0.331	DONE
Q7L9B9_Q8TDZ2_Q92542_Q9NZ42	0.339	DONE
Q9NRD1_Q8TDZ2_Q92542_Q9NZ42	0.346	DONE
P27824_Q8TDZ2_Q92542_Q9NZ42	0.356	DONE
P68133_Q92542_Q9NZ42_P49810	0.505	DONE
Q92542_Q9NZ42_P49810_P12931	0.468	DONE
Q92542_Q9NZ42_P49810_Q6EMK4	0.475	DONE
Q05639_Q92542_Q9NZ42_P49810	0.479	DONE
Q7L9B9_Q92542_Q9NZ42_P49810	0.484	DONE
Q9NRD1_Q92542_Q9NZ42_P49810	0.527	DONE
P27824_Q92542_Q9NZ42_P49810	0.487	DONE
P68133_Q92542_Q9NZ42_P12931	0.338	DONE
P68133_Q92542_Q9NZ42_Q6EMK4	0.367	DONE
P68133_Q05639_Q92542_Q9NZ42	0.369	DONE
P68133_Q7L9B9_Q92542_Q9NZ42	0.426	DONE
P68133_Q9NRD1_Q92542_Q9NZ42	0.373	DONE
P68133_P27824_Q92542_Q9NZ42	0.381	DONE
Q92542_Q9NZ42_P12931_Q6EMK4	0.344	DONE
Q05639_Q92542_Q9NZ42_P12931	0.361	DONE
Q7L9B9_Q92542_Q9NZ42_P12931	0.389	DONE
Q9NRD1_Q92542_Q9NZ42_P12931	0.359	DONE
P27824_Q92542_Q9NZ42_P12931	0.339	DONE
Q05639_Q92542_Q9NZ42_Q6EMK4	0.339	DONE
Q7L9B9_Q92542_Q9NZ42_Q6EMK4	0.387	DONE
Q9NRD1_Q92542_Q9NZ42_Q6EMK4	0.366	DONE
P27824_Q92542_Q9NZ42_Q6EMK4	0.35	DONE
Q7L9B9_Q05639_Q92542_Q9NZ42	0.405	DONE
Q05639_Q9NRD1_Q92542_Q9NZ42	0.36	DONE
P27824_Q05639_Q92542_Q9NZ42	0.365	DONE
Q7L9B9_Q9NRD1_Q92542_Q9NZ42	0.403	DONE
P27824_Q7L9B9_Q92542_Q9NZ42	0.405	DONE
P27824_Q9NRD1_Q92542_Q9NZ42	0.385	DONE
O94905_P09917_Q92542_P49810		POISONED
P09917_Q8TDZ2_Q92542_P49810		POISONED
P68133_P09917_Q92542_P49810		POISONED
P09917_Q92542_P49810_P12931		POISONED
P09917_Q92542_P49810_Q6EMK4		POISONED
Q05639_P09917_Q92542_P49810		POISONED
Q7L9B9_P09917_Q92542_P49810		POISONED
Q9NRD1_P09917_Q92542_P49810		POISONED
P27824_P09917_Q92542_P49810		POISONED
O94905_Q8TDZ2_Q92542_P49810		POISONED
P68133_O94905_Q92542_P49810		POISONED
O94905_Q92542_P49810_P12931		POISONED
O94905_Q92542_P49810_Q6EMK4		POISONED
Q05639_O94905_Q92542_P49810		POISONED
Q7L9B9_O94905_Q92542_P49810		POISONED
O94905_Q9NRD1_Q92542_P49810		POISONED
P27824_O94905_Q92542_P49810		POISONED
P68133_Q8TDZ2_Q92542_P49810		POISONED
Q8TDZ2_Q92542_P49810_P12931		POISONED
Q8TDZ2_Q92542_P49810_Q6EMK4		POISONED
Q05639_Q8TDZ2_Q92542_P49810		POISONED
Q7L9B9_Q8TDZ2_Q92542_P49810		POISONED
Q9NRD1_Q8TDZ2_Q92542_P49810		POISONED
P27824_Q8TDZ2_Q92542_P49810		POISONED
P68133_Q92542_P49810_P12931		POISONED
P68133_Q92542_P49810_Q6EMK4		POISONED
P68133_Q05639_Q92542_P49810		POISONED
P68133_Q7L9B9_Q92542_P49810		POISONED
P68133_Q9NRD1_Q92542_P49810		POISONED
P68133_P27824_Q92542_P49810		POISONED
Q92542_P49810_P12931_Q6EMK4		POISONED
Q05639_Q92542_P49810_P12931		POISONED
Q7L9B9_Q92542_P49810_P12931		POISONED
Q9NRD1_Q92542_P49810_P12931		POISONED
P27824_Q92542_P49810_P12931		POISONED
Q05639_Q92542_P49810_Q6EMK4		POISONED
Q7L9B9_Q92542_P49810_Q6EMK4		POISONED
Q9NRD1_Q92542_P49810_Q6EMK4		POISONED
P27824_Q92542_P49810_Q6EMK4		POISONED
Q7L9B9_Q05639_Q92542_P49810		POISONED
Q05639_Q9NRD1_Q92542_P49810		POISONED
P27824_Q05639_Q92542_P49810		POISONED
Q7L9B9_Q9NRD1_Q92542_P49810		POISONED
P27824_Q7L9B9_Q92542_P49810		POISONED
P27824_Q9NRD1_Q92542_P49810		POISONED
O94905_P09917_Q8TDZ2_Q92542		POISONED
P68133_O94905_P09917_Q92542		POISONED
O94905_P09917_Q92542_P12931		POISONED
O94905_P09917_Q92542_Q6EMK4		POISONED
Q05639_O94905_P09917_Q92542		POISONED
Q7L9B9_O94905_P09917_Q92542		POISONED
O94905_Q9NRD1_P09917_Q92542		POISONED
P27824_O94905_P09917_Q92542		POISONED
P68133_O94905_Q8TDZ2_Q92542		POISONED
O94905_Q8TDZ2_Q92542_P12931		POISONED
O94905_Q8TDZ2_Q92542_Q6EMK4		POISONED
Q05639_O94905_Q8TDZ2_Q92542		POISONED
Q7L9B9_O94905_Q8TDZ2_Q92542		POISONED
O94905_Q9NRD1_Q8TDZ2_Q92542		POISONED
P27824_O94905_Q8TDZ2_Q92542		POISONED
P68133_O94905_Q92542_P12931		POISONED
P68133_O94905_Q92542_Q6EMK4		POISONED
P68133_Q05639_O94905_Q92542		POISONED
P68133_Q7L9B9_O94905_Q92542		POISONED
P68133_O94905_Q9NRD1_Q92542		POISONED
P68133_P27824_O94905_Q92542		POISONED
O94905_Q92542_P12931_Q6EMK4		POISONED
Q05639_O94905_Q92542_P12931		POISONED
Q7L9B9_O94905_Q92542_P12931		POISONED
O94905_Q9NRD1_Q92542_P12931		POISONED
P27824_O94905_Q92542_P12931		POISONED
Q05639_O94905_Q92542_Q6EMK4		POISONED
Q7L9B9_O94905_Q92542_Q6EMK4		POISONED
O94905_Q9NRD1_Q92542_Q6EMK4		POISONED
P27824_O94905_Q92542_Q6EMK4		POISONED
Q7L9B9_Q05639_O94905_Q92542		POISONED
Q05639_O94905_Q9NRD1_Q92542		POISONED
P27824_Q05639_O94905_Q92542		POISONED
Q7L9B9_O94905_Q9NRD1_Q92542		POISONED
P27824_Q7L9B9_O94905_Q92542		POISONED
P27824_O94905_Q9NRD1_Q92542		POISONED
P68133_P09917_Q8TDZ2_Q92542		POISONED
P68133_P09917_Q92542_P12931		POISONED
P68133_P09917_Q92542_Q6EMK4		POISONED
P68133_Q05639_P09917_Q92542		POISONED
P68133_Q7L9B9_P09917_Q92542		POISONED
P68133_Q9NRD1_P09917_Q92542		POISONED
P68133_P27824_P09917_Q92542		POISONED
P68133_Q8TDZ2_Q92542_P12931		POISONED
P68133_Q8TDZ2_Q92542_Q6EMK4		POISONED
P68133_Q05639_Q8TDZ2_Q92542		POISONED
P68133_Q7L9B9_Q8TDZ2_Q92542		POISONED
P68133_Q9NRD1_Q8TDZ2_Q92542		POISONED
P68133_P27824_Q8TDZ2_Q92542		POISONED
P68133_Q92542_P12931_Q6EMK4		POISONED
P68133_Q05639_Q92542_P12931		POISONED
P68133_Q7L9B9_Q92542_P12931		POISONED
P68133_Q9NRD1_Q92542_P12931		POISONED
P68133_P27824_Q92542_P12931		POISONED
P68133_Q05639_Q92542_Q6EMK4		POISONED
P68133_Q7L9B9_Q92542_Q6EMK4		POISONED
P68133_Q9NRD1_Q92542_Q6EMK4		POISONED
P68133_P27824_Q92542_Q6EMK4		POISONED
P68133_Q7L9B9_Q05639_Q92542		POISONED
P68133_Q05639_Q9NRD1_Q92542		POISONED
P68133_P27824_Q05639_Q92542		POISONED
P68133_Q7L9B9_Q9NRD1_Q92542		POISONED
P68133_P27824_Q7L9B9_Q92542		POISONED
P68133_P27824_Q9NRD1_Q92542		POISONED
P09917_Q8TDZ2_Q92542_P12931		POISONED
P09917_Q8TDZ2_Q92542_Q6EMK4		POISONED
Q05639_P09917_Q8TDZ2_Q92542		POISONED
Q7L9B9_P09917_Q8TDZ2_Q92542		POISONED
Q9NRD1_P09917_Q8TDZ2_Q92542		POISONED
P27824_P09917_Q8TDZ2_Q92542		POISONED
P09917_Q92542_P12931_Q6EMK4		POISONED
Q05639_P09917_Q92542_P12931		POISONED
Q7L9B9_P09917_Q92542_P12931		POISONED
Q9NRD1_P09917_Q92542_P12931		POISONED
P27824_P09917_Q92542_P12931		POISONED
Q05639_P09917_Q92542_Q6EMK4		POISONED
Q7L9B9_P09917_Q92542_Q6EMK4		POISONED
Q9NRD1_P09917_Q92542_Q6EMK4		POISONED
P27824_P09917_Q92542_Q6EMK4		POISONED
Q7L9B9_Q05639_P09917_Q92542		POISONED
Q05639_Q9NRD1_P09917_Q92542		POISONED
P27824_Q05639_P09917_Q92542		POISONED
Q7L9B9_Q9NRD1_P09917_Q92542		POISONED
P27824_Q7L9B9_P09917_Q92542		POISONED
P27824_Q9NRD1_P09917_Q92542		POISONED
Q8TDZ2_Q92542_P12931_Q6EMK4		POISONED
Q05639_Q8TDZ2_Q92542_P12931		POISONED
Q7L9B9_Q8TDZ2_Q92542_P12931		POISONED
Q9NRD1_Q8TDZ2_Q92542_P12931		POISONED
P27824_Q8TDZ2_Q92542_P12931		POISONED
Q05639_Q8TDZ2_Q92542_Q6EMK4		POISONED
Q7L9B9_Q8TDZ2_Q92542_Q6EMK4		POISONED
Q9NRD1_Q8TDZ2_Q92542_Q6EMK4		POISONED
P27824_Q8TDZ2_Q92542_Q6EMK4		POISONED
Q7L9B9_Q05639_Q8TDZ2_Q92542		POISONED
Q05639_Q9NRD1_Q8TDZ2_Q92542		POISONED
P27824_Q05639_Q8TDZ2_Q92542		POISONED
Q7L9B9_Q9NRD1_Q8TDZ2_Q92542		POISONED
P27824_Q7L9B9_Q8TDZ2_Q92542		POISONED
P27824_Q9NRD1_Q8TDZ2_Q92542		POISONED
Q05639_Q92542_P12931_Q6EMK4		POISONED
Q7L9B9_Q92542_P12931_Q6EMK4		POISONED
Q9NRD1_Q92542_P12931_Q6EMK4		POISONED
P27824_Q92542_P12931_Q6EMK4		POISONED
Q7L9B9_Q05639_Q92542_P12931		POISONED
Q05639_Q9NRD1_Q92542_P12931		POISONED
P27824_Q05639_Q92542_P12931		POISONED
Q7L9B9_Q9NRD1_Q92542_P12931		POISONED
P27824_Q7L9B9_Q92542_P12931		POISONED
P27824_Q9NRD1_Q92542_P12931		POISONED
Q7L9B9_Q05639_Q92542_Q6EMK4		POISONED
Q05639_Q9NRD1_Q92542_Q6EMK4		POISONED
P27824_Q05639_Q92542_Q6EMK4		POISONED
Q7L9B9_Q05639_Q9NRD1_Q92542		POISONED
P27824_Q7L9B9_Q05639_Q92542		POISONED
P27824_Q05639_Q9NRD1_Q92542		POISONED
Q7L9B9_Q9NRD1_Q92542_Q6EMK4		POISONED
P27824_Q7L9B9_Q92542_Q6EMK4		POISONED
P27824_Q7L9B9_Q9NRD1_Q92542		POISONED
P27824_Q9NRD1_Q92542_Q6EMK4		POISONED
